# Supplementary material for: Exploratory Insights into Gastric Cancer Metabolism Through Amino Acid and Acylcarnitine Profiling in Plasma Samples
Source: Biomedicines. 2025 Sep 10;13(9):2220. doi: 10.3390/biomedicines13092220 (PMC12466941; doi:10.3390/biomedicines13092220)
Supplement: Supplementary file 1 [file biomedicines-13-02220-s001.zip]

Archive with 3 entries (3 files):
- AAAC_GC_Supplementary Infomation S1.pdf
- Supplementary Figure S1.png
- Supplementary_information_Statistical_data.xlsx
