# Supplementary material for: Exploratory Insights into Gastric Cancer Metabolism Through Amino Acid and Acylcarnitine Profiling in Plasma Samples
Source: Biomedicines. 2025 Sep 10;13(9):2220. doi: 10.3390/biomedicines13092220 (PMC12466941; doi:10.3390/biomedicines13092220)
Supplement: Supplementary file 1 [file biomedicines-13-02220-s001.zip › Supplementary_information_Statistical_data.xlsx]

## Sheet: Summary
	Biomedicines
Exploratory insights into gastric cancer metabolism through amino acid and acylcarnitine profiling in plasma samples
Authors	Ștefan Ursu, Cristina-Paula Ursu, Luisa-Gabriela Bogos, Ioana-Ecaterina Pralea, Radu-Cristian Moldovan, Florin Zaharie, Zeno Spârchez, Răzvan Alexandru Ciocan, Rodica Sorina Pop, Cătălin Ioan Bodea, Claudia Diana Gherman, Cristina-Adela Iuga, Nadim Al Hajjar
Correspondence	moldovan.radu@umfcluj.ro
Table S1	Metabolites measurements
Table S2	Correlations analysis
Table S3	Significantly modified metabolites in gastric cancer vs. control
Table S4	Significantly modified metabolites in intestinal type gastric cancer vs. control
Table S5	Significantly modified metabolites in diffuse type gastric cancer vs. control
Table S6	Significantly modified metabolites in indeterminate type gastric cancer vs. control
Table S7	Significantly modified metabolites induced by chemotherapy
Table S8	Sensitivity analysis regarding impact on treatment on GC specific metabolites
Table S9	Significantly modified metabolites in untreated gastric cancer vs. control
Table S10	Significantly modified metabolites in treated gastric cancer vs. control
Table S11	Metabolites linked to GC 6-months recurrence
Table S12	Significantly modified metabolites in recurring gastric cancer vs. control
Table S13	Significantly modified metabolites in non-recurring gastric cancer vs. control

## Sheet: Table S1
Sample	Group	Lauren histological classification	GC Treatment	6-month tumor recurrence	Fischer Ratio	GABR	Glutaminase activity	Gly Synthesis	NESS/ESS	Pro/Cit	Cit Synthesis	NOS activity	AA Sum	Aromatic AA sum	BCAA sum	ESS AA sum	NESS AA sum	Glucogenic AA sum	Ketogenic AA sum	MetHis Synthesis	Orn Synthesis	Valinemia	AC Sum	Beta Oxydation	Glycine	Leucine	Ornithine	Methionine	Citrulline	Arginine	ASA	C0	C2	C3	C3/C16	C3/C2	C3DC	C3DC/C10	C4	C4/C2	C4/C3	C4-OH	C4DC	C5:1	C5	C5/C0	C5/C2	C5/C3	C5-OH
C1	Control	-	-	-	3.77443	0.257448	1.80802	10.6202	2.92027	3.85989	0.085783	0.30688	1680.71	72.0261	271.858	428.722	1251.98	1490.15	118.535	0.110911	3.5774	115.258	45.7933	0.260242	380.203	118.152	628.992	14.5886	53.9568	175.824	0.276912	34.249	8.41536	0.497664	2.538	0.024624	0.077328	0.406944	0.236736	0.0108	0.191376	0.027216	0.060048	0.018144	0.149472	0.001296	0.006912	0.118368	0.041472
C10	Control	-	-	-	5.59389	0.252546	1.52503	2.88519	1.69065	4.65813	0.060131	0.224595	1439.67	68.6241	383.875	535.061	904.604	1189.5	181.542	0.218349	3.73509	154.274	47.2262	0.496607	134.611	181.138	527.472	20.8656	31.7174	141.221	0.305424	29.16	14.027	0.454032	1.9548	0.013392	0.12312	0.818208	0.299376	0.008208	0.264816	0.12312	0.057456	0.022464	0.223776	0.00216	0.00648	0.1944	0.04752
C11	Control	-	-	-	5.28756	0.253074	3.32589	6.36972	2.63279	6.33539	0.057515	0.214906	2218.11	80.0427	423.23	610.579	1607.53	1955.97	182.098	0.0681577	3.73651	104.464	55.896	0.202675	299.938	181.613	717.984	22.0493	41.2949	192.154	0.216432	43.9344	8.15616	0.748224	3.25339	0.038016	0.085536	0.611712	0.39744	0.019008	0.21384	0.028512	0.037152	0.028944	0.174528	0.001296	0.00864	0.092016	0.034992
C12	Control	-	-	-	4.12979	0.221581	4.86449	5.55158	1.93857	5.33915	0.058048	0.247599	1627.64	91.6242	378.389	553.889	1073.75	1348.72	187.301	0.104143	4.26542	151.625	46.3121	0.441181	154.138	186.926	648.432	21.2717	37.6402	152.021	0.246672	30.348	13.0291	0.359856	1.50422	0.011664	0.095472	0.717552	0.222912	0.00648	0.249264	0.066528	0.045792	0.01296	0.124848	0.001296	0.003888	0.136512	0.035424
C13	Control	-	-	-	4.10934	0.215596	2.63995	3.9733	2.62399	2.96046	0.0844228	0.361095	1554.91	66.566	273.542	429.059	1125.85	1364.63	123.714	0.0942628	4.27722	108.448	48.4726	0.334537	199.282	123.25	621.216	17.8243	52.4448	145.238	0.284256	34.4606	10.8562	0.672192	3.13891	0.025488	0.086832	0.66312	0.184464	0.00648	0.11016	0.040176	0.041904	0.021168	0.1296	0.001296	0.004752	0.076032	0.041904
C14	Control	-	-	-	3.86489	0.301482	2.50635	4.72187	1.84365	5.22012	0.0655674	0.204101	1607.86	95.9368	370.786	565.419	1042.44	1345.52	166.404	0.126272	3.11285	98.9971	44.5448	0.304952	162.086	166.104	567.216	22.4813	37.1909	182.218	0.247536	32.1062	9.23184	0.559008	2.16259	0.025056	0.081216	0.500256	0.276048	0.011664	0.19872	0.024192	0.024192	0.032832	0.14472	0.001296	0.006048	0.101952	0.038448
C15	Control	-	-	-	5.0786	0.150363	3.34449	5.11944	2.47942	9.85182	0.0316605	0.204099	1696.67	67.055	340.546	487.629	1209.04	1463.26	166.351	0.120062	6.44648	47.374	51.2585	0.345345	238.853	165.974	699.84	14.7571	22.1573	108.562	0.242352	35.869	11.9448	0.442368	2.01355	0.015552	0.07992	0.377568	0.174096	0.005616	0.158544	0.042336	0.082512	0.016416	0.161568	0.001296	0.005184	0.143856	0.0432
C16	Control	-	-	-	4.34849	0.190868	4.46774	2.91245	2.41022	5.21332	0.050447	0.25161	1404.9	62.0508	269.827	411.968	992.935	1240.94	101.915	0.064588	4.98761	181.594	43.4834	0.562686	238.55	101.477	521.856	14.5454	26.3261	104.63	0.187488	26.1878	14.4677	0.26784	0.972864	0.007776	0.063936	0.465696	0.142992	0.003888	0.215136	0.12096	0.034128	0.012096	0.094176	0.001296	0.002592	0.138672	0.038016
C17	Control	-	-	-	3.1653	0.470205	2.60644	2.7031	2.74157	13.2373	0.079805	0.15718	3044.46	160.2	507.082	813.686	2230.77	2639.29	244.969	0.0495587	1.96955	137.92	29.4391	0.20676	259.589	244.685	620.352	50.4144	49.5072	314.971	0.271296	23.1984	4.20984	0.586656	6.51456	0.057888	0.02376	0.446256	0.123552	0.011232	0.084672	0.011232	0.01944	0.01296	0.155952	0.00216	0.014688	0.104544	0.020304
C18	Control	-	-	-	2.6031	0.228542	1.94728	4.20895	2.50118	13.2373	0.0675531	0.276878	1746.73	109.963	286.243	498.897	1247.83	1508.73	128.041	0.0670025	4.09868	155.269	49.0704	0.231262	157.68	127.742	549.072	24.1013	37.0915	133.963	0.230688	37.0613	7.89696	0.67392	2.61922	0.035424	0.105408	0.282528	0.314064	0.015552	0.187488	0.022464	0.054	0.024624	0.194832	0.001728	0.009504	0.114048	0.02592
C19	Control	-	-	-	3.77966	0.232984	1.95984	5.26993	2.36768	6.42631	0.0681809	0.273963	1414.7	66.2917	250.56	420.081	994.615	1233.3	115.105	0.0637838	4.01817	94.9291	26.8976	0.241356	205.373	114.696	439.344	13.3013	29.9549	109.339	0.196128	20.3904	4.57056	0.350784	2.57731	0.031968	0.048384	0.695952	0.16416	0.013824	0.18792	0.01728	0.020736	0.01296	0.097632	0.001296	0.00864	0.109728	0.03024
C2	Control	-	-	-	4.32553	0.289981	2.73911	2.23894	2.47366	6.52744	0.0685852	0.221336	1682.95	74.145	320.717	484.489	1198.46	1464.64	144.163	0.0874834	3.22717	92.8377	42.6427	0.299367	135.605	143.77	494.64	15.9106	33.925	153.274	0.220752	30.7195	8.62272	0.573696	2.33928	0.027648	0.111456	0.38664	0.29808	0.013392	0.209088	0.032832	0.042336	0.017712	0.17928	0.001728	0.008208	0.12312	0.027216
C20	Control	-	-	-	5.36355	0.434917	3.42865	3.0088	2.203	5.22467	0.0788963	0.16814	1886.67	75.7352	406.21	589.032	1297.64	1617.28	193.652	0.108977	2.13115	102.239	39.4887	0.294491	191.981	193.19	516.672	24.8875	40.7635	242.438	0.256608	28.5422	7.94448	0.460944	2.16691	0.024192	0.085104	0.457488	0.194832	0.009504	0.170208	0.021168	0.052704	0.026352	0.10368	0.001296	0.005184	0.08856	0.037152
C21	Control	-	-	-	3.57926	0.279139	2.84066	4.33829	3.24761	5.33114	0.0625213	0.2108	1763.35	70.7396	253.195	415.14	1348.21	1566.66	125.951	0.0768267	3.37165	77.9889	53.7205	0.219977	340.157	125.539	608.256	19.4573	38.029	180.403	0.237168	41.9299	8.45856	0.765072	2.96309	0.037584	0.081216	0.94392	0.219456	0.009936	0.115344	0.021168	0.039312	0.020736	0.104544	0.000864	0.004752	0.054	0.041472
C22	Control	-	-	-	5.64016	0.252954	5.49208	2.59436	2.25828	11.1694	0.0474675	0.179149	1636.68	61.2135	345.254	502.316	1134.37	1427.98	147.485	0.0747658	3.77414	161.166	39.6438	0.285749	131.242	146.966	498.096	14.269	23.6434	131.976	0.189648	28.5552	7.71984	0.439776	1.80101	0.02376	0.088992	0.49464	0.304992	0.01512	0.279072	0.055296	0.038016	0.02592	0.196128	0.00216	0.009936	0.175824	0.032832
C23	Control	-	-	-	5.7174	0.218487	5.18072	2.32442	2.70112	6.22931	0.057916	0.250566	1984.55	63.0841	360.677	536.203	1448.35	1755.14	166.33	0.0849037	4.32636	87.2678	48.9512	0.248021	251.64	165.845	545.184	19.0512	31.5749	126.014	0.229824	37.0008	8.80416	0.372816	1.43554	0.017712	0.154656	1.27224	0.126576	0.005616	0.136512	0.040608	0.023328	0.013392	0.094176	0.000864	0.00432	0.09936	0.018144
C24	Control	-	-	-	3.30822	0.317501	5.1269	5.74421	2.55209	5.72264	0.0440975	0.133023	2038.44	109.246	361.411	573.871	1464.57	1750.41	178.787	0.092093	3.01657	112.185	47.0971	0.231322	257.083	178.459	770.688	26.0971	33.9854	255.485	0.212976	36.301	7.72416	0.673056	2.73715	0.036288	0.066096	0.41256	0.214704	0.0108	0.128304	0.025056	0.030672	0.016416	0.140832	0.001296	0.007344	0.082512	0.052272
C25	Control	-	-	-	4.74955	0.283965	2.444	4.78715	2.40921	5.97094	0.0733282	0.240588	1770.46	75.1023	356.702	519.318	1251.15	1541.24	154.123	0.0932053	3.28097	90.7493	50.3768	0.147577	247.752	153.706	559.44	19.0728	41.0227	170.51	0.236304	42.2582	5.74992	0.486432	3.00974	0.034992	0.047952	0.892944	0.186192	0.012528	0.153792	0.016848	0.026784	0.01944	0.135648	0.000864	0.009072	0.109728	0.053136
C26	Control	-	-	-	4.74373	0.384305	3.27273	9.67419	2.7396	6.41978	0.0864845	0.207128	2024.24	76.8701	364.651	541.299	1482.94	1764.19	183.18	0.101574	2.39497	103.975	39.1599	0.226639	250.128	182.736	600.912	22.5072	51.9696	250.906	0.237168	30.2443	6.20784	0.646704	4.2444	0.0432	0.035856	1.2865	0.236736	0.014688	0.147312	0.01296	0.034128	0.024192	0.148608	0.001296	0.009504	0.09072	0.042336
C27	Control	-	-	-	3.98291	0.305844	5.44218	10.2854	2.21857	12.0969	0.0418788	0.131425	2101.12	101.739	405.216	652.81	1448.31	1802.67	196.711	0.0576221	3.13822	139.902	41.9507	0.270552	272.419	196.344	634.608	33.3158	26.5766	202.219	0.257904	31.32	7.87536	0.59832	3.3143	0.031536	0.048816	0.651888	0.136512	0.00648	0.091584	0.026352	0.034992	0.013392	0.107136	0.000864	0.005184	0.070416	0.04968
C28	Control	-	-	-	3.46142	0.240499	2.51069	6.6434	2.28072	4.86318	0.0530899	0.209621	1413.59	74.8077	258.941	430.876	982.709	1224.19	114.589	0.0922817	3.94841	96.3464	39.6991	0.303187	201.442	114.264	562.032	19.7122	29.8382	142.344	0.225072	28.1966	8.23824	0.310608	1.50509	0.015552	0.07992	0.171936	0.375408	0.017712	0.486432	0.026352	0.037152	0.012096	0.068688	0.000864	0.003456	0.087264	0.028944
C29	Control	-	-	-	4.59124	0.44982	2.23742	5.66267	2.33098	7.36451	0.0631163	0.131984	2265.21	100.048	459.346	680.044	1585.17	1933.13	232.033	0.103835	2.09113	131.022	46.3614	0.196202	245.117	231.638	709.776	40.2883	44.7984	339.422	0.25272	36.5083	6.22512	0.937872	5.23152	0.06264	0.04104	0.595296	0.283392	0.017712	0.121392	0.02376	0.048816	0.017712	0.238464	0.00216	0.01512	0.100224	0.048384
C3	Control	-	-	-	3.84052	0.289088	7.09173	3.20884	2.84964	10.9297	0.0382782	0.127529	1804.74	78.4132	301.147	468.808	1335.93	1590.11	136.214	0.0620227	3.33163	124.577	50.1798	0.348094	216.389	135.821	562.032	22.6066	21.5136	168.696	0.17064	36.0374	12.2213	0.323136	1.47614	0.0108	0.04968	0.677376	0.113616	0.003456	0.141696	0.0432	0.019008	0.009936	0.054864	0.000432	0.001728	0.06696	0.01944
C30	Control	-	-	-	5.24644	0.296485	0.841915	6.29462	2.36394	6.56484	0.0676533	0.213725	2512.37	98.2005	515.203	746.853	1765.51	2169.75	244.413	0.117143	3.15913	129.283	48.4946	0.179688	234.619	243.994	817.344	38.2104	55.296	258.725	0.283392	39.0701	6.1344	0.886032	3.8111	0.060048	0.047952	0.74088	0.37584	0.02376	0.17064	0.024624	0.028512	0.029808	0.215568	0.001728	0.013824	0.095904	0.042336
C31	Control	-	-	-	3.62526	0.190004	2.65121	6.58849	2.86061	10.0529	0.0530702	0.265235	1549.11	65.2899	236.693	401.261	1147.85	1386.63	97.187	0.0638276	4.99781	91.8558	49.464	0.448669	280.325	96.8544	492.48	18.4723	26.136	98.5392	0.22248	31.644	13.7981	0.3996	1.6295	0.012096	0.143424	0.291168	0.179712	0.005184	0.180576	0.037152	0.043632	0.019008	0.108864	0.000864	0.003024	0.107136	0.031104
C32	Control	-	-	-	4.11435	0.192669	3.03248	9.09374	2.21315	7.06231	0.0573484	0.281508	1553.75	73.8979	304.042	483.56	1070.19	1333.25	146.605	0.0584359	4.90873	111.064	25.6517	0.235659	252.72	146.189	534.384	18.5544	30.6461	108.864	0.235872	19.6862	4.21762	0.421632	3.04517	0.041472	0.037584	0.571968	0.132192	0.012096	0.126144	0.009072	0.031104	0.009072	0.0864	0.001296	0.008208	0.080784	0.019008
C33	Control	-	-	-	6.48708	0.419475	0.550677	9.56411	2.60818	7.32372	0.0474652	0.108026	1978.63	63.8103	413.942	548.373	1430.26	1769.01	145.806	0.171323	2.27591	185.144	51.1622	0.428969	210.427	145.282	744.768	20.5286	35.3506	327.24	0.269568	32.7931	13.7506	0.316656	0.816048	0.009504	0.146016	0.480816	0.316656	0.009072	0.40176	0.216	0.03888	0.025056	0.092448	0.000864	0.002592	0.114912	0.048816
C34	Control	-	-	-	5.9626	0.191191	1.98246	2.22582	2.57968	11.9803	0.0454082	0.227186	1770.72	58.396	348.192	494.657	1276.06	1548.75	163.57	0.0782721	5.00319	59.2998	39.3876	0.22168	225.677	163.08	677.376	16.8739	30.7584	135.389	0.23976	30.2486	6.33312	0.372384	2.0196	0.024192	0.0432	0.351648	0.18792	0.011664	0.20304	0.014256	0.031968	0.0108	0.088992	0.000864	0.005616	0.094176	0.021168
C35	Control	-	-	-	4.2473	0.278216	3.26258	3.9941	2.97529	8.46816	0.0569733	0.193743	1704.57	63.6206	270.216	428.792	1275.78	1522.53	118.417	0.0685806	3.40058	76.9432	38.928	0.337456	234.144	117.979	502.416	19.7683	28.6243	147.744	0.238896	27.0346	8.64432	0.478656	2.03861	0.022896	0.069552	0.28296	0.20088	0.009072	0.168912	0.02376	0.034992	0.017712	0.120096	0.001296	0.005616	0.098928	0.029808
C36	Control	-	-	-	4.07077	0.356358	3.56389	2.17416	2.71638	20.7536	0.0354724	0.0961312	2674.34	113.594	462.413	719.61	1954.73	2348.29	212.455	0.0521113	2.71003	156.257	31.3615	0.272045	248.616	212.112	617.328	39.299	21.8981	227.794	0.199584	22.3301	5.47344	0.601344	2.56133	0.045792	0.088992	0.649728	0.185328	0.01296	0.123984	0.028944	0.040176	0.027216	0.216864	0.003024	0.015552	0.142128	0.040176
C37	Control	-	-	-	5.73517	0.329401	2.10959	3.12182	1.97942	14.8194	0.0507687	0.146678	2794.65	122.463	702.346	937.984	1856.66	2338.58	333.603	0.0645047	2.88913	335.426	47.9382	0.26845	153.878	332.986	685.584	39.299	34.8062	237.298	0.247536	35.532	8.49312	1.04544	4.70016	0.050976	0.07128	0.329184	0.238464	0.0108	0.091584	0.026352	0.042768	0.022032	0.206928	0.001728	0.009504	0.07776	0.037152
C38	Control	-	-	-	5.25325	0.169081	2.24051	4.58433	2.85445	9.47089	0.0637362	0.354371	1705.26	58.765	308.707	442.413	1262.85	1532.87	113.627	0.0755556	5.55997	99.0153	37.0924	0.223714	199.627	113.227	664.848	14.0702	42.3749	119.578	0.208656	28.728	5.9616	0.465264	2.862	0.0324	0.06264	0.47304	0.186624	0.012096	0.161136	0.014688	0.035856	0.017712	0.100224	0.000864	0.00648	0.084672	0.027216
C39	Control	-	-	-	4.32569	0.273787	2.66551	7.85659	2.35176	12.156	0.0409213	0.143588	2053.46	94.5156	408.845	612.649	1440.81	1757.18	201.759	0.087765	3.50888	129.682	38.5491	0.264087	264.125	201.226	708.048	28.4213	28.9742	201.787	0.221616	28.7496	7.1064	0.486	2.86675	0.028512	0.079488	0.533088	0.20088	0.0108	0.16632	0.027216	0.031104	0.015984	0.128736	0.001296	0.007344	0.104544	0.034992
C4	Control	-	-	-	4.82701	0.236676	3.66397	3.8619	1.75234	5.8402	0.0741506	0.291672	1608.83	87.4649	422.194	584.533	1024.3	1336.06	185.315	0.129961	3.93351	156.216	51.9648	0.442481	135.302	184.982	516.24	15.9494	38.2795	131.242	0.303264	34.1582	14.5066	0.607824	2.09866	0.01728	0.095904	0.756	0.275184	0.007344	0.182304	0.077328	0.048384	0.0216	0.19008	0.001728	0.005184	0.123552	0.050976
C40	Control	-	-	-	3.32447	0.231407	2.73894	11.1909	2.90348	12.5171	0.02937	0.123298	1851.21	84.0357	279.374	474.247	1376.97	1630.24	136.934	0.0396341	4.19809	67.5107	28.3565	0.271712	437.616	136.555	644.544	22.7318	18.9302	153.533	0.15552	21.1507	5.3568	0.390096	2.8188	0.03024	0.026784	0.728352	0.065232	0.004752	0.06696	0.00864	0.021168	0.008208	0.06912	0.000864	0.005184	0.069552	0.01944
C41	Control	-	-	-	3.50947	0.288883	3.85471	6.73585	2.83068	6.89156	0.0738738	0.238131	1853.31	84.8375	297.734	483.806	1369.5	1644.24	124.234	0.0894357	3.22348	71.2919	29.8447	0.243291	308.448	123.941	540.864	18.8611	39.9557	167.789	0.166752	22.3128	5.02848	0.400032	2.55312	0.032832	0.037584	0.315792	0.178848	0.013824	0.179712	0.011232	0.036288	0.014688	0.107568	0.001296	0.008208	0.10584	0.026352
C42	Control	-	-	-	4.28596	0.23449	1.97161	5.16425	2.68373	3.25871	0.0718848	0.285999	1445.22	60.2951	258.422	392.324	1052.89	1267.51	117.407	0.100425	3.97857	63.1802	44.8563	0.207608	221.4	116.986	689.904	13.7894	49.5936	173.405	0.18576	35.4326	6.79968	0.556416	4.05821	0.034128	0.022032	0.601776	0.180576	0.010368	0.130464	0.015552	0.028944	0.00864	0.092016	0.000864	0.005184	0.065232	0.027216
C43	Control	-	-	-	4.32487	0.225656	3.63536	3.53688	2.01055	6.02871	0.0402736	0.171564	2035.63	103.673	448.373	676.166	1359.47	1720.54	211.423	0.0466991	4.25995	145.548	37.0142	0.281653	244.469	211.075	836.784	31.6915	33.7003	196.43	0.255744	27.0778	6.86448	0.762048	3.19637	0.046224	0.059616	0.362448	0.21816	0.012096	0.115344	0.020736	0.040176	0.012096	0.134352	0.001728	0.007776	0.069552	0.038016
C44	Control	-	-	-	5.12617	0.26103	6.14573	8.02649	2.2895	11.3789	0.0465623	0.170443	2346.05	96.8976	496.714	713.195	1632.86	2046.92	202.234	0.0460042	3.66054	178.691	40.087	0.279272	204.163	201.83	731.376	27.3413	34.0546	199.8	0.193968	29.5531	7.54272	0.71064	4.39344	0.03888	0.057888	0.330912	0.246672	0.012528	0.139536	0.02376	0.03024	0.02376	0.1728	0.001728	0.009072	0.095904	0.030672
C45	Control	-	-	-	4.46536	0.17249	4.61693	9.76368	3.19435	7.50359	0.0510513	0.281591	1791.09	59.6238	266.242	427.024	1364.06	1626.53	104.93	0.0681461	5.51585	119.344	51.8219	0.201252	305.208	104.458	706.752	14.2214	36.0806	128.131	0.193104	41.0746	7.59024	0.67608	3.95755	0.037152	0.076464	0.644544	0.247104	0.012528	0.14688	0.01944	0.042768	0.014688	0.113616	0.000864	0.006048	0.066528	0.044496
C46	Control	-	-	-	4.03005	0.245505	2.31182	5.43388	2.03354	9.14383	0.0358226	0.140868	1616.41	87.5245	352.728	532.847	1083.56	1362.57	166.32	0.0640172	3.93237	133.715	35.3117	0.244166	152.842	165.974	638.064	18.671	22.8571	162.259	0.180144	27.1037	6.19056	0.427248	2.71944	0.028512	0.024192	0.49032	0.155088	0.009504	0.146016	0.019008	0.029376	0.015552	0.095904	0.001296	0.006048	0.08856	0.024624
C47	Control	-	-	-	3.85494	0.272958	3.00537	4.82363	2.21472	11.2641	0.0548072	0.190357	2237.17	117.409	452.606	695.914	1541.26	1911.03	208.726	0.0796574	3.47321	123.942	45.5734	0.248027	243.389	208.397	672.192	34.5341	36.841	193.536	0.245808	34.3786	7.71984	0.806976	3.93077	0.0432	0.088128	0.862272	0.238896	0.012096	0.119232	0.033264	0.03888	0.022464	0.225072	0.00216	0.011664	0.11016	0.035424
C48	Control	-	-	-	4.36644	0.268842	2.37254	6.15016	2.90085	8.99718	0.0446844	0.159101	1760.44	66.3962	289.915	451.296	1309.14	1583.34	110.701	0.0740901	3.56055	124.738	51.4166	0.17243	182.952	110.203	616.032	14.053	27.527	173.016	0.20088	41.8522	6.6528	0.56376	3.99816	0.034992	0.050544	0.521856	0.18144	0.010368	0.129168	0.019872	0.026352	0.018576	0.116208	0.000864	0.006912	0.081216	0.0432
C49	Control	-	-	-	5.31805	0.293769	2.49119	3.18679	2.71131	7.02074	0.0787083	0.248376	1915.91	68.0486	361.886	516.236	1399.68	1670.67	177.189	0.185893	3.15566	96.8172	61.5894	0.360703	216.691	176.602	608.688	22.0579	47.9088	192.888	0.376272	43.1266	14.8219	0.733968	4.4064	0.020736	0.137808	1.05494	0.255312	0.00648	0.139968	0.082512	0.057456	0.02376	0.15336	0.001296	0.003888	0.082512	0.04536
C5	Control	-	-	-	3.43895	0.388389	3.71707	5.61634	3.84243	6.9903	0.0682256	0.164444	1997.84	72.6836	249.955	412.569	1585.27	1819.94	105.214	0.0602044	2.41029	87.3214	39.9993	0.372097	409.795	104.76	574.56	17.0726	39.1997	238.378	0.300672	27.0475	9.78912	0.275184	1.11974	0.011664	0.067392	0.150768	0.102384	0.003888	0.149472	0.040608	0.0432	0.009072	0.05832	0.000864	0.00216	0.083376	0.03024
C50	Control	-	-	-	4.10603	0.199328	5.71242	6.47085	2.92164	6.86585	0.0651902	0.307034	2043.91	82.9064	340.416	521.188	1522.72	1795.4	165.603	0.066096	4.70982	191.192	41.5813	0.237473	248.875	165.067	760.752	22.9694	49.5936	161.525	0.210816	31.4496	7.03296	0.435456	1.88438	0.025488	0.037584	0.731808	0.141696	0.007776	0.130896	0.021168	0.032832	0.009072	0.094608	0.000864	0.005184	0.085968	0.027216
C51	Control	-	-	-	4.21885	0.213422	2.02455	6.63208	3.15015	10.3609	0.0399273	0.179899	1848.34	67.8897	286.416	445.368	1402.98	1647.95	132.504	0.0775373	4.50566	80.6408	41.6716	0.173262	394.805	132.019	653.616	20.1658	26.0971	145.066	0.17064	34.0589	5.34384	0.55728	3.38342	0.0432	0.02808	0.633312	0.208224	0.01512	0.150336	0.014688	0.022896	0.014256	0.133056	0.001296	0.009936	0.094176	0.024192
C52	Control	-	-	-	3.4054	0.208384	3.89695	5.09091	2.5802	8.47424	0.0532443	0.242594	1713.02	91.3753	311.17	478.47	1234.55	1477.7	143.943	0.0873733	4.55625	108.747	36.9852	0.235536	169.344	143.597	663.12	16.3123	35.3074	145.541	0.193968	28.4342	6.22512	0.472176	3.25642	0.031536	0.035424	0.361152	0.154224	0.009504	0.131328	0.018576	0.038016	0.012528	0.11016	0.001296	0.006912	0.091584	0.018576
C53	Control	-	-	-	3.83003	0.157476	4.57339	2.43621	1.95599	3.78733	0.0723164	0.428253	1543.35	92.321	353.592	522.109	1021.24	1304.43	146.594	0.0976471	5.92193	136.103	33.7686	0.595777	183.125	146.275	688.176	18.3514	49.7664	116.208	0.209088	19.4357	11.137	0.442368	1.58803	0.016416	0.081648	0.46872	0.169776	0.006048	0.154656	0.034128	0.028512	0.017712	0.111888	0.001728	0.003888	0.099792	0.03672
C54	Control	-	-	-	3.53469	0.293265	4.01288	5.50726	2.59866	6.52422	0.0598819	0.192654	1811.66	89.7562	317.261	503.427	1308.23	1577.6	144.302	0.0624963	3.21723	119.797	41.0098	0.253367	245.765	143.942	658.368	24.3821	39.4243	204.638	0.221616	30.8578	7.39584	0.422496	1.57723	0.02376	0.042768	0.358128	0.17496	0.009072	0.166752	0.024192	0.033696	0.011232	0.123984	0.001296	0.00648	0.115776	0.031104
C55	Control	-	-	-	3.76721	0.19855	2.4457	7.23559	2.74296	5.45257	0.0655705	0.309925	1573.8	69.7101	262.613	420.47	1153.33	1392.13	111.964	0.112065	4.72659	108.338	42.0716	0.445278	292.291	111.629	545.184	16.9949	35.748	115.344	0.24192	26.9914	11.7115	0.307152	0.90504	0.0108	0.091584	0.403056	0.156384	0.005184	0.204768	0.054864	0.050976	0.026784	0.100224	0.001296	0.003456	0.128304	0.039312
C56	Control	-	-	-	5.39173	0.384582	5.60876	5.58879	1.87528	8.1149	0.0624266	0.152786	2285.34	107.381	578.966	794.825	1490.52	1852.17	325.791	0.109392	2.44744	60.4055	32.4376	0.367129	205.027	325.426	603.504	28.4386	37.6747	246.586	0.335232	22.4208	7.77168	0.459648	3.15058	0.024624	0.054432	0.69336	0.165888	0.008208	0.145152	0.015552	0.022896	0.022464	0.137376	0.001728	0.006912	0.117936	0.029808
C57	Control	-	-	-	4.04668	0.299005	5.58333	7.7396	2.26994	13.3855	0.0418247	0.134264	2290.43	109.306	442.325	700.45	1589.98	1980.37	200.755	0.0498762	3.21016	155.039	41.1791	0.273994	281.189	200.405	660.528	34.4261	27.6264	205.762	0.249696	30.5986	7.70688	0.676944	3.22272	0.036288	0.068256	1.07352	0.123984	0.006048	0.07344	0.020736	0.034128	0.006912	0.096336	0.000864	0.004752	0.05616	0.033696
C58	Control	-	-	-	3.17947	0.208351	1.90048	9.94502	2.81415	6.24878	0.066645	0.299883	1710.41	84.1182	267.451	448.437	1261.97	1509.61	116.684	0.0817477	4.49971	110.766	36.237	0.315967	265.68	116.338	664.416	23.7686	44.28	147.658	0.297216	25.812	7.75008	0.405648	2.3004	0.0216	0.034128	0.38232	0.134784	0.006912	0.133488	0.011664	0.027216	0.013392	0.102384	0.001296	0.005184	0.09936	0.02592
C59	Control	-	-	-	4.55418	0.235207	2.23183	4.43511	2.4796	8.90657	0.0500178	0.202525	1921.63	80.2971	365.688	552.256	1369.38	1663.76	177.572	0.118261	4.04905	86.9003	46.8798	0.35635	276.091	177.12	727.488	20.3429	36.3874	179.669	0.225936	32.8579	11.0203	0.688608	3.94675	0.02592	0.054	0.435456	0.295056	0.010368	0.172368	0.022896	0.03672	0.008208	0.109728	0.000864	0.003888	0.06264	0.028512
C6	Control	-	-	-	4.38859	0.385644	3.76651	2.92836	2.97929	5.60654	0.096223	0.227611	1944.89	72.5285	318.298	488.752	1456.13	1737.82	134.534	0.0888614	2.36545	103.747	37.1434	0.261436	259.589	134.093	480.384	16.8739	46.224	203.083	0.301536	27.6134	6.83424	0.384912	2.31163	0.023328	0.06264	0.61344	0.139536	0.007776	0.146016	0.044928	0.035424	0.009936	0.07776	0.000864	0.00432	0.07992	0.019008
C60	Control	-	-	-	2.87022	0.184425	2.85287	11.1067	2.80531	6.53079	0.0498102	0.257269	1715.94	93.1513	267.365	450.932	1265	1512.7	110.081	0.0665591	5.16498	113.011	39.0394	0.251014	348.581	109.771	682.992	21.06	34.02	132.235	0.22464	29.4019	6.912	0.468288	3.53635	0.02808	0.038016	0.34776	0.313632	0.017712	0.269136	0.016416	0.03456	0.00864	0.137808	0.001296	0.007776	0.116208	0.024624
C61	Control	-	-	-	3.94036	0.260441	6.53077	2.62119	2.5224	6.3491	0.0491165	0.17976	1833.81	86.1728	339.552	520.614	1313.19	1592.09	155.542	0.141481	3.65988	87.5667	54.7353	0.372589	133.618	155.174	660.096	19.0814	32.4216	180.36	0.223776	37.2254	13.3056	0.564192	2.10384	0.017712	0.136944	0.413424	0.177552	0.005184	0.126576	0.065232	0.050112	0.012528	0.155952	0.001296	0.004752	0.108864	0.031536
C62	Control	-	-	-	3.56188	0.292948	4.73361	4.11547	2.47744	6.35882	0.0525773	0.170512	2325.72	122.521	436.406	668.802	1656.91	1994.16	209.031	0.0812543	3.24306	136.413	40.8966	0.265111	312.552	208.699	838.08	40.5475	44.064	258.422	0.268704	30.2746	7.2792	0.746928	3.57264	0.042768	0.06696	0.441072	0.20952	0.011232	0.112752	0.033696	0.040176	0.029376	0.225936	0.00216	0.012096	0.119232	0.044496
C63	Control	-	-	-	3.57205	0.149712	6.35033	2.51615	2.81542	8.39407	0.0503247	0.320038	1836.18	82.3837	294.278	481.254	1354.93	1622.32	131.484	0.0685615	6.35946	67.5308	34.4771	0.440219	161.525	131.112	718.416	16.5845	36.1541	112.968	0.245376	21.708	9.1584	0.397872	1.7375	0.018144	0.111024	0.349488	0.153792	0.00648	0.15552	0.02592	0.041472	0.031104	0.12744	0.001728	0.005616	0.126576	0.051408
C64	Control	-	-	-	5.06907	0.215814	3.68172	1.24236	2.99109	5.39038	0.0479697	0.212099	1949.75	64.3261	326.074	488.525	1461.22	1760.97	124.455	0.0763085	4.42152	158.885	51.9074	0.359286	272.376	124.07	685.152	17.077	32.8666	154.958	0.217296	35.9381	12.5237	0.388368	1.80101	0.01296	0.13176	0.473904	0.167184	0.005184	0.173232	0.062208	0.041472	0.0216	0.079056	0.000864	0.002592	0.080352	0.031968
C65	Control	-	-	-	3.86622	0.241623	4.46641	5.01895	2.35835	7.93383	0.0465357	0.184032	1702.43	82.7971	320.112	506.923	1195.5	1477.89	141.741	0.0524477	3.95464	133.916	36.2051	0.388234	240.235	141.35	549.936	21.8894	25.5917	139.061	0.246672	24.3432	9.14112	0.309744	1.45843	0.014256	0.076032	0.352944	0.148608	0.00648	0.193104	0.037152	0.038448	0.014688	0.079056	0.000864	0.003456	0.100656	0.043632
C66	Control	-	-	-	4.4889	0.278891	2.49602	4.34375	1.79509	5.22043	0.06189	0.208981	1730.75	93.6006	420.163	619.213	1111.54	1459.98	177.174	0.124107	3.37665	109.19	48.6099	0.279578	174.139	176.861	628.56	24.0019	38.9016	186.149	0.267408	35.856	9.50832	0.51624	1.87056	0.022464	0.069984	0.414288	0.282096	0.011664	0.219888	0.029808	0.034128	0.033696	0.148176	0.001296	0.006048	0.113184	0.041904
C67	Control	-	-	-	5.56534	0.316533	2.24125	7.22895	2.37619	22.2932	0.0252965	0.0779458	2024.7	74.107	412.43	599.701	1425	1749.58	201.015	0.0739979	3.08129	91.2542	42.4764	0.294156	239.933	200.578	633.744	21.2803	16.0315	205.675	0.424224	30.8275	8.50176	0.566352	2.40926	0.027648	0.043632	0.571536	0.166752	0.007776	0.118368	0.044496	0.0324	0.022896	0.139536	0.001296	0.00648	0.0972	0.032832
C68	Control	-	-	-	4.71211	0.42191	3.51524	5.56518	1.97273	5.89636	0.0474338	0.107335	2173.38	110.143	519.005	731.108	1442.28	1805.02	258.223	0.113252	2.26284	132.276	35.8927	0.221073	230.342	257.861	799.632	31.0954	37.9296	353.376	0.27216	27.6134	5.36544	0.739152	4.92048	0.057024	0.042768	0.376272	0.260064	0.018576	0.141264	0.019872	0.040176	0.013824	0.179712	0.00216	0.013392	0.095904	0.029376
C69	Control	-	-	-	4.02992	0.192793	3.38	2.99531	2.32091	11.3863	0.0354696	0.177675	1814.76	92.4584	372.6	546.464	1268.3	1557.73	164.575	0.104224	5.00923	103.653	44.5941	0.228589	248.314	164.203	703.728	18.6192	24.961	140.486	0.195264	34.4822	7.31376	0.568512	2.97173	0.0324	0.03456	0.373248	0.266976	0.014256	0.188784	0.026352	0.05616	0.01512	0.137808	0.001296	0.007344	0.095472	0.041472
C7	Control	-	-	-	5.79856	0.205859	2.30048	4.06677	1.95926	3.83926	0.0762315	0.34408	1709.93	70.4782	408.672	577.822	1132.1	1446.99	192.455	0.119104	4.51362	115.759	42.1286	0.314942	234.187	191.938	701.568	21.168	53.4816	155.434	0.256608	30.3566	8.90784	0.652752	3.46205	0.03024	0.05616	0.489456	0.128736	0.005616	0.079056	0.031968	0.033264	0.016416	0.210384	0.00216	0.009504	0.127008	0.027648
C70	Control	-	-	-	4.1361	0.276483	3.01186	11.2545	2.15491	8.77448	0.0468468	0.161856	1551.25	76.2666	315.446	491.694	1059.55	1330.5	144.481	0.0526773	3.45501	63.8339	37.9521	0.40873	243.389	144.115	527.472	19.2888	24.7104	152.669	0.204336	25.4837	10.1002	0.315792	2.22782	0.01296	0.041904	0.490752	0.1728	0.00648	0.219888	0.029376	0.0216	0.012096	0.10368	0.001296	0.003888	0.129168	0.024624
C8	Control	-	-	-	5.25396	0.251509	2.47148	2.42264	2.22451	5.70105	0.0595612	0.223503	1677.67	66.2723	348.192	520.288	1157.38	1445.96	165.44	0.0994403	3.7525	94.7075	42.66	0.199987	201.571	164.981	649.728	20.8181	38.6986	173.146	0.287712	34.0805	6.28992	0.525744	3.40978	0.03456	0.031536	0.608688	0.094176	0.005616	0.072144	0.007776	0.03888	0.016848	0.165456	0.001296	0.010368	0.123984	0.034992
C9	Control	-	-	-	2.92599	0.270892	4.36879	2.79562	4.48067	8.61988	0.0516758	0.181389	2593.77	96.6911	282.917	473.258	2120.52	2379.8	117.285	0.0959947	3.51013	93.1587	27.81	0.214251	281.275	117.029	786.24	16.9171	40.6296	223.992	0.267408	21.5222	4.38912	0.222048	1.53274	0.021168	0.047088	1.19362	0.10152	0.009072	0.1836	0.011664	0.026352	0.01296	0.104976	0.001296	0.009504	0.186192	0.019008
P1	GC	Intestinal	GCn	N	4.76931	0.309226	2.07424	7.65694	2.90388	6.625	0.0663063	0.201093	1497.74	50.2623	239.717	383.655	1114.09	1340.24	107.245	0.0620657	3.03279	75.6637	42.5637	0.380339	312.984	106.747	479.52	13.8672	31.7952	158.112	0.23112	29.0477	10.7914	0.256608	0.914112	0.009936	0.067392	0.34776	0.129168	0.004752	0.202176	0.040608	0.033696	0.007776	0.061344	0.000864	0.00216	0.094608	0.015984
P10	GC	Diffuse	GCT	Y	4.27076	0.284752	1.50033	3.28559	2.19391	8.04639	0.0517458	0.172782	1909.31	94.6184	404.093	597.796	1311.51	1626.92	187.77	0.0745314	3.33905	172.169	31.9131	0.262877	160.531	187.358	673.056	26.4427	34.8278	201.571	0.257472	23.7859	5.6808	0.571968	3.60202	0.041904	0.035424	0.675648	0.26136	0.017712	0.184032	0.023328	0.028944	0.015552	0.130464	0.001728	0.009072	0.089856	0.031968
P11	GC	Intestinal	GCT	Y	5.68187	0.321339	4.37619	1.83184	1.8952	4.7716	0.0614063	0.180039	1889.54	81.9085	465.394	652.646	1236.89	1585.92	221.707	0.111746	2.93194	175.365	44.1024	0.282137	159.062	221.227	580.608	28.525	35.653	198.029	0.274752	32.0674	8.3592	0.688176	2.44771	0.034128	0.102384	1.17029	0.160704	0.007344	0.093744	0.053568	0.04104	0.021168	0.149904	0.001296	0.006912	0.085968	0.037152
P13	GC	Indeterminate	GCT	N	5.13734	0.216945	0.880096	6.8	1.61419	3.92286	0.0686471	0.2961	1278.76	67.802	348.322	489.162	789.601	1029.4	181.557	0.118827	4.31337	124.11	30.2962	1.08162	200.491	181.094	401.371	13.7419	27.553	93.0528	0.267408	13.1846	14.1178	0.142992	0.40608	0.00432	0.06048	0.421632	0.0972	0.002592	0.273888	0.415584	0.022896	0.009936	0.050544	0.001296	0.001296	0.139104	0.022464
P14	GC	Intestinal	GCn	N	3.56833	0.265166	1.73676	5.19518	3.13463	3.72508	0.1196	0.402856	1467.18	60.6779	216.518	354.853	1112.33	1308.45	98.0597	0.302554	3.36836	56.883	78.1043	0.524877	193.752	97.632	540	15.4354	64.584	160.315	0.797472	47.5632	24.3302	0.634608	2.18462	0.0108	0.302832	0.508896	0.646704	0.010368	0.409968	0.23976	0.106272	0.027648	0.158544	0.000864	0.002592	0.098496	0.054432
P15	GC	Indeterminate	GCT	Y	2.81683	0.189889	1.66473	2.98057	3.69092	14.2938	0.0610678	0.303088	1680.24	73.1087	205.934	358.191	1322.05	1509.87	97.2661	0.0963793	4.96313	54.4787	39.8053	0.48222	304.906	96.8976	465.264	17.9323	28.4126	93.744	0.218592	24.9523	11.7461	0.286416	0.923616	0.009936	0.109728	0.719712	0.18144	0.006048	0.25488	0.066096	0.02376	0.011232	0.057456	0.000864	0.001728	0.079488	0.019872
P16	GC	Indeterminate	GCn	N	3.63782	0.161348	2.03347	6.60072	3.22907	3.26825	0.117331	0.650829	1488.66	60.5876	220.406	352.008	1136.66	1344.65	83.4252	0.163283	5.54696	79.5199	46.6137	0.367517	245.03	83.0304	650.592	12.9643	76.3344	117.288	0.367632	31.6786	11.2666	0.37584	1.39795	0.013824	0.124416	0.867024	0.167616	0.005616	0.179712	0.085968	0.049248	0.017712	0.109728	0.000864	0.003888	0.114912	0.037584
P17	GC	Intestinal	GCT	Y	4.11917	0.298755	10.2877	3.11189	4.3631	5.69916	0.0955056	0.29181	2530.17	77.1988	317.995	471.773	2058.39	2313.17	139.794	0.132982	3.05542	68.6597	28.8209	0.26096	248.702	139.406	538.272	14.7614	51.408	176.17	0.3024	20.6928	4.95936	0.44064	1.84248	0.03672	0.06696	0.806544	0.431136	0.033696	0.393984	0.024624	0.031536	0.016416	0.098496	0.001296	0.007776	0.088128	0.0648
P18	GC	Diffuse	GCT	N	4.0026	0.277097	1.26508	4.32355	2.61075	10.2611	0.090333	0.29899	1997.8	90.8876	363.787	553.292	1444.5	1753.78	153.131	0.0569461	3.30986	165.739	37.333	0.182463	241.877	152.712	466.992	26.2354	42.1848	141.091	0.207792	29.7821	4.92912	0.505008	4.18046	0.042336	0.02592	0.865728	0.2592	0.020304	0.206496	0.01296	0.029376	0.040176	0.14256	0.001296	0.011232	0.111456	0.036288
P19	GC	Diffuse	GCT	N	3.49532	0.204491	2.39165	5.19222	2.45085	4.44341	0.0807089	0.365207	1774.97	94.1661	329.141	514.357	1260.61	1544.81	135.987	0.0842211	4.52498	144.624	50.9147	0.307432	294.062	135.648	633.744	20.9434	51.1488	140.054	0.23976	36.6768	10.8346	0.441072	2.01658	0.016848	0.114912	0.663552	0.162432	0.005616	0.147744	0.042768	0.03888	0.022032	0.11664	0.000864	0.00432	0.104544	0.032832
P2	GC	Intestinal	GCT	Y	5.01529	0.20897	1.87839	7.92223	3.84902	8.34581	0.0756727	0.336647	1440.66	38.0121	190.642	297.103	1143.56	1312.1	90.5502	0.17522	4.44872	31.8263	15.2211	0.571748	266.674	89.9856	549.072	9.42192	41.5498	123.422	0.28512	8.50176	4.75632	0.104544	0.41256	0.009072	0.052704	0.5292	0.074736	0.006048	0.286848	0.043632	0.022032	0.00864	0.03672	0.001296	0.003024	0.137808	0.014688
P20	GC	Diffuse	GCT	N	3.86796	0.215597	6.8104	5.15835	4.05562	11.0001	0.0627986	0.274066	2646.52	86.1106	333.072	523.481	2123.04	2398.11	162.303	0.126881	4.36421	93.2706	47.8518	0.272738	361.67	161.827	600.48	28.4602	37.7093	137.592	0.41688	35.7653	9.1584	0.59616	3.23568	0.027216	0.053136	0.847152	0.165888	0.006912	0.111888	0.064368	0.058752	0.019008	0.134352	0.001296	0.005616	0.088992	0.044928
P22	GC	Diffuse	GCn	Y	5.03906	0.24021	1.96749	3.37108	2.15617	11.1036	0.0312395	0.126111	1455.51	63.7662	321.322	461.163	994.343	1272.89	118.851	0.0964828	4.03692	192.819	44.1772	0.171709	118.325	118.325	717.984	13.271	22.4294	177.854	0.19224	36.0979	5.51664	0.681696	5.70672	0.051408	0.035856	0.816912	0.170208	0.012096	0.100656	0.02808	0.024624	0.009936	0.158544	0.001296	0.011232	0.091584	0.033696
P23	GC	Intestinal	GCT	N	3.06561	0.189758	1.61218	7.93779	3.38578	6.24651	0.0859517	0.417104	1540.98	69.2893	212.414	351.359	1189.62	1387.58	84.1095	0.0716554	4.85277	94.1493	38.073	0.2796	288.835	83.808	431.438	11.7418	37.0829	88.9056	0.240192	28.1016	7.452	0.405216	2.49739	0.022464	0.070848	0.53136	0.16416	0.00864	0.163296	0.029808	0.031104	0.009504	0.070416	0.000864	0.003888	0.068688	0.019872
P24	GC	Intestinal	GCT	N	3.88108	0.242331	1.26763	3.28811	2.87292	7.5774	0.0757009	0.290403	1934.42	83.6378	324.605	499.472	1434.94	1720.36	130.421	0.0800991	3.83618	181.947	27.9132	0.373876	262.786	129.989	600.912	21.4315	45.4896	156.643	0.337824	17.8762	6.33312	0.350352	1.73275	0.022896	0.100656	0.495504	0.334368	0.020304	0.383616	0.044064	0.043632	0.019008	0.616896	0.010368	0.038448	0.69336	0.019008
P26	GC	Indeterminate	GCT	Y	5.6311	0.240316	3.23214	4.9805	2.34813	6.32407	0.0794364	0.306224	1828.68	69.6665	392.299	546.18	1282.5	1587.91	171.103	0.100933	3.85496	113.621	36.7006	0.323523	275.832	170.683	567.216	17.3448	45.0576	147.139	0.231984	25.6738	7.884	0.422064	1.70597	0.022032	0.10584	1.44158	0.139104	0.006912	0.132624	0.027648	0.038448	0.028512	0.12744	0.001728	0.00648	0.1188	0.025488
P27	GC	Intestinal	GCT	Y	4.98331	0.293709	5.52846	4.4919	2.61489	7.85457	0.0874135	0.273695	2347.11	91.1105	454.032	649.288	1697.82	2023.09	232.908	0.0708682	3.13103	103.304	47.4241	0.235525	227.621	232.502	686.448	28.3133	60.0048	219.24	0.285552	35.9338	7.67232	0.790992	2.48141	0.042768	0.024192	0.335664	0.337824	0.016848	0.171936	0.02808	0.037584	0.022896	0.22032	0.001728	0.011232	0.109728	0.038016
P28	GC	Intestinal	GCT	Y	5.13679	0.157798	4.04198	3.94763	3.31582	7.17337	0.0448141	0.271815	1489.63	46.5994	239.371	345.157	1144.48	1343.78	99.2498	0.101009	6.06539	78.0283	38.1214	0.295195	172.584	98.8416	464.832	6.11712	20.831	76.6368	0.227232	27.2419	7.82352	0.21816	1.39752	0.011664	0.058752	0.357264	0.154224	0.007776	0.284688	0.24192	0.035424	0.011232	0.079056	0.000864	0.003888	0.142992	0.019008
P29	GC	Indeterminate	GCT	Y	5.00203	0.166383	1.93385	4.52122	2.41989	6.31127	0.0330197	0.192113	1119.31	44.5815	222.998	327.294	792.016	972.816	101.911	0.0638246	5.81813	112.241	32.1369	0.282403	143.597	101.39	427.032	11.7029	14.1005	73.3968	0.191808	22.4381	6.0264	0.310176	0.820368	0.021168	0.092448	0.456624	0.13176	0.00864	0.17064	0.048816	0.040176	0.015984	0.11448	0.001728	0.007344	0.145584	0.055296
P30	GC	Intestinal	GCn	Y	3.48898	0.21525	3.42444	2.53663	3.05222	11.0862	0.0375526	0.168146	1393.85	63.4198	221.27	343.973	1049.88	1247.24	83.1894	0.0806202	4.47761	98.4946	31.2595	0.234261	216.864	82.7712	492.48	13.0075	18.4939	109.987	0.20304	23.7557	5.2488	0.316224	1.62389	0.025056	0.060912	0.4536	0.16416	0.012096	0.208656	0.018576	0.025488	0.009504	0.083376	0.000864	0.00648	0.104112	0.034128
P31	GC	Indeterminate	GCT	Y	4.29016	0.12152	4.20969	5.70214	2.82031	7.66371	0.0499534	0.391515	2076.56	84.7152	363.442	543.556	1533	1815.86	175.98	0.0835894	7.83759	92.1186	50.1085	0.51851	379.598	175.608	742.176	21.4186	37.0742	94.6944	0.244512	30.9701	15.8371	0.221184	0.618624	0.005616	0.07776	0.689472	0.095472	0.00216	0.173664	0.245808	0.019872	0.011232	0.091152	0.000864	0.00216	0.162	0.040176
P32	GC	Intestinal	GCT	N	2.93778	0.163287	2.75046	2.67883	3.86767	10.456	0.0496434	0.289647	1599.68	62.8638	184.68	328.634	1271.05	1457.11	79.7031	0.0655528	5.83454	60.0789	37.4099	0.232725	291.859	79.3584	520.992	12.3552	25.8638	89.2944	0.166752	28.4083	6.27696	0.334368	0.94176	0.022032	0.062208	0.66744	0.093744	0.005616	0.112752	0.015552	0.024192	0.00864	0.046224	0.000432	0.003024	0.054432	0.050112
P33	GC	Indeterminate	GCn	N	3.98901	0.115433	2.8164	2.73969	2.61736	5.28404	0.0522803	0.430403	1593.51	67.9026	270.864	440.516	1152.99	1394.5	131.104	0.0813604	8.2326	84.4612	61.0593	0.389783	212.328	130.68	776.736	18.1699	40.608	94.3488	0.296352	40.6771	15.0984	0.756864	1.6295	0.020736	0.1728	0.362016	0.266112	0.006912	0.141264	0.121824	0.057456	0.01728	0.141264	0.000864	0.003888	0.07344	0.050112
P34	GC	Intestinal	GCn	N	2.36848	0.187442	13.1383	1.45278	5.0174	7.36979	0.04451	0.227341	1441.43	56.579	134.006	239.544	1201.89	1333.51	51.3475	0.0688538	5.10764	85	37.2194	0.15866	138.888	51.0192	409.968	11.1802	18.2477	80.2656	0.176256	30.8275	4.61376	0.277344	2.58941	0.025056	0.03672	0.675216	0.070416	0.006048	0.101952	0.015984	0.025056	0.006048	0.055296	0.000432	0.004752	0.078624	0.025056
P35	GC	Indeterminate	GCn	N	5.82058	0.16682	1.34162	3.7808	1.5967	5.12053	0.0638228	0.359632	1397.81	66.4338	386.683	538.303	859.507	1163	168.372	0.102372	5.63485	193.135	59.5192	0.452138	127.267	167.918	555.984	16.0531	35.4845	98.6688	0.310176	38.7029	16.9906	0.508464	1.49515	0.012528	0.098928	0.379728	0.195264	0.00432	0.154656	0.10152	0.050112	0.018144	0.14904	0.001296	0.003456	0.115776	0.052704
P36	GC	Diffuse	GCT	Y	4.05287	0.149752	1.9294	3.29149	2.95937	4.92438	0.0552012	0.349335	1533.22	57.6871	233.798	387.239	1145.98	1386.54	88.9968	0.0447658	6.32839	110.542	39.4753	0.168135	228.787	88.3872	719.28	13.5691	39.7051	113.659	0.172368	32.1581	5.0112	0.395712	2.12328	0.032832	0.043632	0.573264	0.134352	0.010368	0.136512	0.012096	0.038448	0.020736	0.078624	0.000864	0.006048	0.078192	0.050544
P37	GC	Indeterminate	GCT	Y	3.20754	0.260969	1.83179	3.5371	2.19636	3.38086	0.0866501	0.305556	1474.2	91.0185	291.946	461.212	1012.99	1251.43	131.756	0.0609211	3.52632	101.753	39.3098	0.453408	189.475	131.458	520.992	16.3685	45.144	147.744	0.201312	25.4794	11.1802	0.372384	1.44979	0.013824	0.054864	0.359424	0.149472	0.005184	0.161568	0.041472	0.037584	0.020304	0.088128	0.000864	0.003024	0.093312	0.028944
P39	GC	Diffuse	GCn	Y	3.23576	0.204558	10.1598	10.3206	3.53349	13.6604	0.0241425	0.115241	1670.62	69.0371	223.387	368.506	1302.11	1472.63	128.95	0.181786	4.77335	63.466	106.772	0.124069	161.309	128.304	419.429	16.1827	10.1261	87.8688	0.366336	91.4112	10.6099	0.731376	7.44768	0.028512	0.153792	0.824256	0.614736	0.022464	0.337824	0.074736	0.076032	0.016416	0.268272	0.000864	0.009936	0.14472	0.05832
P40	GC	Diffuse	GCT	N	4.26231	0.242569	3.15327	6.81632	2.87802	12.3274	0.062554	0.2427	2334.42	96.5796	411.653	601.961	1732.46	2024.21	213.635	0.135796	3.87985	80.9658	54.3853	0.25843	280.714	213.192	700.272	27.2117	43.8048	180.49	0.338256	41.0486	9.76752	0.840672	3.53678	0.035856	0.059616	0.49464	0.359856	0.014256	0.171936	0.033264	0.050544	0.018576	0.173232	0.001296	0.006912	0.081216	0.043632
P41	GC	Diffuse	GCT	N	5.20158	0.127393	1.5695	3.67748	2.3737	4.34573	0.0537242	0.400219	1516.54	58.1528	302.486	449.519	1067.02	1327.13	131.264	0.104817	7.44952	115.088	49.6977	0.323363	249.739	130.81	733.104	15.9408	39.3854	98.4096	0.294192	35.1691	10.7179	0.65448	1.87531	0.025488	0.106272	0.57456	0.145584	0.005184	0.089424	0.042336	0.039744	0.015552	0.152064	0.001296	0.005616	0.091584	0.037152
P42	GC	Intestinal	GCn	N	7.3747	0.281548	1.35534	3.95982	1.66565	4.39521	0.0782142	0.257648	1297.31	49.8446	367.589	486.676	810.631	1064.48	182.984	0.142869	3.29414	79.4472	42.5364	0.955085	191.592	182.563	373.982	11.5214	29.2507	113.53	0.276048	20.0923	18.8266	0.363312	1.30464	0.008208	0.136512	0.345168	0.203472	0.00432	0.225072	0.3348	0.068688	0.015552	0.08208	0.001296	0.001728	0.088992	0.044064
P43	GC	Intestinal	GCn	N	4.16181	0.211314	3.584	2.98765	2.72644	4.66512	0.0793462	0.347887	1507.72	65.9863	274.622	404.6	1103.12	1326.62	115.114	0.123745	4.38442	125.696	45.7868	0.353011	240.322	114.653	515.376	12.1565	40.8931	117.547	0.242352	31.4885	10.7093	0.406512	1.69344	0.015552	0.070416	0.247104	0.260928	0.009504	0.257904	0.0324	0.044064	0.019872	0.128736	0.001296	0.004752	0.124848	0.045792
P44	GC	Intestinal	GCT	N	5.14347	0.0987617	1.77584	1.4717	2.23225	7.78189	0.0616255	0.587761	1238.7	52.3342	269.179	383.231	855.468	1082.53	103.833	0.0960259	9.53762	103.871	28.3128	0.582354	134.784	103.421	454.464	10.3853	28.0066	47.6496	0.204768	16.403	9.2664	0.285984	1.50336	0.01296	0.042768	0.371952	0.085104	0.003456	0.119232	0.113184	0.044064	0.018576	0.11016	0.00216	0.004752	0.152064	0.05184
P45	GC	Intestinal	GCT	N	2.81684	0.221728	1.45413	5.75054	3.34221	12.5269	0.0417562	0.180773	2010.96	96.4043	271.555	463.119	1547.84	1796.1	118.453	0.0890354	4.32925	118.842	49.1024	0.340176	344.563	118.152	595.296	18.2434	24.8573	137.506	0.247536	34.344	9.60768	2.07533	8.52336	0.089424	0.0756	0.67824	0.333504	0.013392	0.0648	0.033696	0.063936	0.01944	0.12312	0.001296	0.005184	0.023328	0.054864
P46	GC	Intestinal	GCn	N	4.33357	0.264681	37.1271	5.03473	9.84599	7.06928	0.0468576	0.16911	3529.15	48.8964	211.896	325.388	3203.76	3377.35	102.905	0.165235	3.60902	72.4542	48.911	0.678387	184.723	102.47	497.664	14.3942	23.3194	137.894	0.248832	27.4838	18.2606	0.384048	1.53662	0.00864	0.09288	0.587088	0.238032	0.005184	0.248832	0.205632	0.053136	0.013392	0.059616	0.000864	0.001296	0.061344	0.061776
P47	GC	Intestinal	GCT	N	4.42512	0.208952	3.6199	4.58957	2.58817	5.84133	0.0751288	0.334425	1580.87	65.7305	290.866	440.579	1140.29	1400.63	114.517	0.101319	4.45136	133.988	36.1809	0.323606	201.442	114.091	587.088	16.969	44.1072	131.89	0.265248	25.6392	7.91424	0.382752	1.94875	0.019872	0.06264	0.45792	0.1404	0.006912	0.147312	0.028944	0.033696	0.018576	0.139104	0.001728	0.006912	0.142992	0.044928
P48	GC	Intestinal	GCn	N	4.37162	0.257924	2.94198	7.33856	3.008	13.1188	0.0628553	0.229285	2394.42	93.4831	408.672	597.41	1797.01	2092.76	208.171	0.13262	3.64783	82.5408	55.3474	0.232929	270.994	207.706	674.784	26.7149	42.4138	184.982	0.36072	42.768	9.18864	0.77328	3.64522	0.034992	0.06912	0.564624	0.38448	0.015984	0.200016	0.044064	0.042768	0.016848	0.163296	0.001296	0.006912	0.083376	0.044064
P5	GC	Diffuse	GCn	N	5.17769	0.329323	3.22339	3.17365	2.38725	19.4876	0.025605	0.0758092	1895.9	74.8328	387.461	559.717	1336.18	1631.75	189.318	0.0853933	2.96073	93.5287	42.1576	0.283308	225.806	188.914	592.704	20.1053	15.1762	200.189	0.421632	31.1083	8.25984	0.553392	2.98123	0.027648	0.048384	0.646704	0.1836	0.00864	0.133488	0.048384	0.025056	0.0216	0.149904	0.001296	0.007344	0.106704	0.034128
P50	GC	Intestinal	GCn	N	3.57513	0.31334	2.21806	6.08246	2.29314	7.30178	0.0616574	0.185346	1794.41	95.8461	342.662	544.893	1249.52	1534.2	164.363	0.0969027	3.00607	174.074	46.2767	0.341805	233.885	163.987	620.352	24.6413	38.2493	206.366	0.327024	32.2618	10.5538	0.473472	1.6848	0.018576	0.064368	0.35424	0.226368	0.008208	0.19224	0.121392	0.047952	0.018576	0.13824	0.001296	0.005184	0.114912	0.029808
P51	GC	Indeterminate	GCn	Y	5.39313	0.082939	2.18067	1.90721	2.29678	14.5386	0.02494	0.293386	1335.5	51.2572	276.437	405.093	930.411	1158.68	125.563	0.172465	11.7637	114.88	45.7116	0.740553	171.374	125.021	576.288	14.0659	14.3726	48.9888	1.18022	24.0538	17.4312	0.381888	0.897264	0.009072	0.147312	0.534384	0.36288	0.008208	0.38232	0.184896	0.09936	0.017712	0.121824	0.001728	0.002592	0.125712	0.041904
P53	GC	Indeterminate	GCT	N	3.66718	0.308723	2.15188	7.93954	3.13797	5.54274	0.0674754	0.204748	1760.52	71.0109	260.41	425.454	1335.06	1559.92	129.583	0.0764744	3.0344	76.7753	54.9793	0.20492	346.075	129.168	571.536	19.7597	38.5646	188.352	0.24408	43.4592	8.25984	0.64584	2.73024	0.0324	0.074304	0.692496	0.265248	0.012528	0.165024	0.021168	0.03456	0.023328	0.087696	0.000432	0.00432	0.053568	0.034128
P54	GC	Indeterminate	GCn	N	4.96207	0.215173	0.804496	9.34608	2.31306	4.11952	0.0963215	0.408316	1765.34	73.183	363.139	532.844	1232.5	1539.47	152.695	0.0826826	4.2391	95.7802	46.5934	0.553145	401.328	152.323	634.176	17.1979	61.0848	149.602	0.256608	27.8165	15.107	0.279504	0.931824	0.007776	0.099792	0.756864	0.26568	0.006912	0.38232	0.17496	0.033264	0.014256	0.060048	0.000864	0.001728	0.084672	0.031968
P55	GC	Intestinal	GCn	N	4.83548	0.328251	2.18599	7.62505	2.41997	12.4224	0.0508712	0.147474	2237.59	93.4671	451.958	654.272	1583.32	1920.96	223.167	0.0893664	2.89898	125.265	45.433	0.156938	227.189	222.566	684.288	28.5552	34.8106	236.045	0.20952	37.5797	5.30064	0.597024	4.6656	0.046656	0.028512	0.651456	0.251424	0.018144	0.169344	0.028944	0.039744	0.033696	0.203472	0.001728	0.01512	0.134352	0.065664
P56	GC	Intestinal	GCn	Y	3.73907	0.193179	2.31174	3.7848	2.70693	7.10317	0.0499717	0.246369	1392.78	62.9212	235.267	375.724	1017.06	1221.04	108.817	0.0988523	4.93017	79.3299	25.3161	0.43658	281.88	108.432	457.488	12.0787	22.8614	92.7936	0.18576	16.5456	7.03728	0.186192	0.970704	0.0108	0.035856	0.804816	0.083808	0.004752	0.181008	0.03024	0.015984	0.009072	0.062208	0.001296	0.003456	0.132192	0.015552
P57	GC	Intestinal	GCn	N	4.21606	0.350199	2.32385	3.04398	2.94182	5.69327	0.0900433	0.235881	1763.94	68.6928	289.613	447.493	1316.44	1567.86	127.38	0.109609	2.61964	89.8592	37.0168	0.270513	263.131	126.922	498.96	16.2778	44.928	190.469	0.278208	27.5573	7.0848	0.369792	2.39674	0.0216	0.051408	0.457056	0.125712	0.006912	0.136512	0.046656	0.033696	0.006048	0.072144	0.000864	0.003888	0.076896	0.021168
P58	GC	Diffuse	GCT	N	5.8275	0.216387	2.82515	6.8627	2.25182	4.83301	0.0605845	0.263989	1333.7	48.7784	284.256	410.139	923.56	1153.44	131.48	0.120084	4.35737	74.9419	32.4462	0.625029	251.554	131.026	480.384	14.4418	29.1038	110.246	0.223344	18.3989	11.3011	0.19872	0.71928	0.007344	0.085968	1.30378	0.124848	0.00432	0.25272	0.09072	0.0324	0.011232	0.107568	0.001728	0.003888	0.21384	0.018576
P59	GC	Intestinal	GCT	N	6.39758	0.330434	3.27316	4.68944	3.06106	6.6784	0.0285427	0.0839823	1329.64	34.1747	218.635	327.412	1002.23	1215.75	79.7122	0.0370406	2.94234	109.567	22.6649	0.193253	228.312	78.624	515.808	20.1614	14.7226	175.306	0.164592	17.8632	3.28147	0.17064	1.42128	0.0216	0.018144	0.7992	0.073008	0.00864	0.172368	0.00648	0.018144	0.00648	0.031104	0.000432	0.003888	0.07128	0.016848
P6	GC	Diffuse	GCn	N	6.03096	0.340729	3.53642	4.03134	2.17296	10.5637	0.0699037	0.191755	1761.06	66.8097	402.926	555.021	1206.04	1544.47	149.774	0.0818037	2.74313	205.136	38.8731	0.288318	153.36	149.299	448.416	19.1419	31.3459	163.469	0.230256	28.4386	7.43472	0.76464	4.58784	0.042768	0.068256	0.65448	0.262224	0.013824	0.137808	0.03456	0.022464	0.017712	0.167616	0.001728	0.009072	0.0864	0.0432
P60	GC	Intestinal	GCT	N	5.6603	0.380695	1.53805	4.35223	1.99236	7.39173	0.0658654	0.162322	1505.08	61.4537	347.846	502.973	1002.11	1272.21	171.42	0.0736747	2.46445	109.084	38.6044	0.535237	202.306	170.942	404.352	16.6666	26.6328	164.074	0.276912	23.6002	12.3984	0.23328	0.873504	0.007776	0.068256	0.793584	0.09288	0.003024	0.160272	0.087696	0.034128	0.015984	0.087264	0.001296	0.002592	0.147312	0.053568
P61	GC	Intestinal	GCn	N	3.81754	0.21111	4.06271	2.41295	3.03788	4.59827	0.108011	0.461758	1783.48	75.3659	287.712	441.686	1341.79	1586.45	121.666	0.0861958	4.27511	133.449	32.816	0.224424	207.749	121.219	647.136	17.604	69.8976	151.373	0.260928	25.3109	5.17536	0.505008	4.32	0.040608	0.028512	0.750816	0.279072	0.020736	0.22248	0.018576	0.028512	0.022464	0.11448	0.001296	0.00864	0.089424	0.034992
P62	GC	Indeterminate	GCn	Y	5.70363	0.211648	1.94101	13.6246	3.18707	19.622	0.0603153	0.268768	2132.14	62.4184	356.011	509.22	1622.92	1906.55	163.172	0.1175	4.45605	112.522	51.0568	0.402856	292.291	162.691	534.384	16.6363	32.2315	119.923	0.307584	34.4909	13.297	0.597888	1.92758	0.018576	0.081648	0.508896	0.239328	0.006912	0.161136	0.048816	0.035424	0.026784	0.11664	0.000864	0.003456	0.076896	0.04536
P63	GC	Intestinal	GCT	N	5.09678	0.204816	2.21951	3.5621	2.19969	7.64935	0.0688919	0.314681	1962.09	84.5221	430.79	613.211	1348.88	1697.06	180.506	0.175357	4.56775	150.636	56.3734	0.295955	237.902	180.058	627.696	23.963	43.2432	137.419	0.295056	40.5821	11.0808	0.929664	3.43094	0.034992	0.050976	0.236736	0.505872	0.017712	0.218592	0.054864	0.066096	0.03024	0.269136	0.00216	0.009504	0.114048	0.049248
P64	GC	Indeterminate	GCT	N	4.54395	0.237147	1.45904	2.03311	1.75881	3.74188	0.0743316	0.291755	1426.26	79.8029	362.621	516.984	909.278	1159.75	186.708	0.108872	3.92504	126.779	31.9905	1.02794	209.563	186.322	384.566	14.0832	28.5854	97.9776	0.26352	14.377	14.6102	0.16848	0.497664	0.004752	0.054864	0.431136	0.098496	0.002592	0.235008	0.407808	0.030672	0.012096	0.05184	0.001296	0.001296	0.12096	0.019872
P65	GC	Indeterminate	GCT	Y	3.3678	0.165738	2.18862	7.65605	2.74637	10.2611	0.0466886	0.269136	1435.9	65.9327	222.048	383.278	1052.62	1280.18	89.789	0.0711626	5.76448	85.9183	46.1065	0.447595	261.749	89.4672	524.448	17.1158	24.4858	90.9792	0.204336	29.5445	12.7699	0.454032	1.78589	0.014688	0.146448	0.300672	0.175824	0.005184	0.15552	0.035856	0.035856	0.020304	0.105408	0.001296	0.003456	0.091584	0.02376
P66	GC	Intestinal	GCT	N	4.02225	0.149465	2.04469	1.12575	2.86289	15.7984	0.0363307	0.234551	1742.89	73.3238	294.926	451.189	1291.71	1538.38	131.193	0.119778	6.45599	111.732	38.6744	0.209334	186.019	130.766	595.728	14.4331	21.6432	92.2752	0.237168	30.3134	5.92704	0.418608	1.5889	0.029376	0.047952	0.746496	0.168912	0.011232	0.162432	0.016848	0.03024	0.017712	0.1296	0.001296	0.00864	0.121824	0.035856
P67	GC	Intestinal	GCT	N	3.91119	0.263607	2.23501	5.75712	3.91282	6.02655	0.0927612	0.322021	1961.33	62.6927	245.203	399.227	1562.1	1779.32	119.316	0.0679426	3.4715	106.71	40.6356	0.186789	497.664	118.8	578.88	19.427	53.6976	166.752	0.204336	32.4389	5.53824	0.520992	1.9319	0.03888	0.03024	0.404352	0.112752	0.007776	0.087264	0.018576	0.047952	0.011232	0.088992	0.000864	0.00648	0.067392	0.027648
P68	GC	Intestinal	GCn	N	5.32222	0.166805	2.32668	8.53311	3.02011	20.5232	0.0446266	0.256108	1664.87	53.3524	283.954	414.136	1250.74	1528.64	82.8818	0.046	5.73892	134.399	30.7873	0.425757	217.123	82.4256	503.28	13.8154	22.4597	87.696	0.256608	19.8418	8.08272	0.36504	2.57947	0.018576	0.028512	0.365472	0.108	0.005184	0.1188	0.076896	0.036288	0.014256	0.072144	0.001296	0.003456	0.07776	0.029808
P69	GC	Intestinal	GCT	N	4.49903	0.247701	2.61931	5.24627	2.67492	4.68848	0.0734615	0.276278	1800.84	72.3324	325.426	490.034	1310.8	1569.13	159.375	0.0811757	3.76085	77.4719	29.1561	0.240474	273.326	158.89	673.92	17.6818	49.5072	179.194	0.23976	22.4035	5.0544	0.333072	3.71045	0.027216	0.029808	0.848016	0.219456	0.016848	0.265248	0.014256	0.030672	0.009072	0.065664	0.000864	0.005184	0.07776	0.031968
P7	GC	Diffuse	GCn	Y	3.70909	0.237016	2.30159	11.0034	2.96413	11.2486	0.0428317	0.17329	1545.36	63.2668	234.662	389.837	1155.53	1403.21	78.8875	0.050652	4.04583	147.654	36.3498	0.679744	335.88	78.3216	533.952	19.4011	22.8701	131.976	0.188352	20.2608	13.2106	0.5616	2.71037	0.017712	0.064368	0.422928	0.113616	0.003456	0.081648	0.052272	0.02808	0.007344	0.03024	0.000432	0.000864	0.021168	0.02592
P70	GC	Intestinal	GCT	N	4.66109	0.178689	1.31966	1.38686	3.14769	8.95269	0.0411409	0.22114	1613.13	54.8307	255.571	388.922	1224.21	1451.55	106.743	0.0818252	5.37518	111.736	46.8012	0.222704	193.277	106.272	643.68	13.3445	26.4816	119.75	0.224208	36.6466	7.65072	0.510624	2.55355	0.027648	0.04968	0.821664	0.239328	0.012096	0.188784	0.034128	0.028944	0.011232	0.076896	0.000432	0.003888	0.059616	0.028944
P8	GC	Intestinal	GCn	Y	5.22967	0.231398	1.88508	4.42549	1.80566	6.69475	0.0699948	0.2827	2297.13	111.972	585.576	818.748	1478.38	1878.62	306.541	0.138889	4.03886	77.7845	30.5247	0.320175	292.507	306.202	835.056	41.364	58.4496	206.755	0.235008	21.2846	5.95296	0.86184	4.20077	0.060048	0.05616	0.74088	0.187488	0.012096	0.087264	0.024624	0.036288	0.027648	0.17712	0.002592	0.011664	0.081216	0.031536
P9	GC	Intestinal	GCn	N	3.87184	0.345362	1.82186	3.19482	2.66457	3.89937	0.099459	0.261933	1494.91	69.355	268.531	407.938	1086.98	1307.26	118.301	0.229797	2.63358	97.2656	43.842	0.464788	175.694	117.936	479.088	15.1718	47.6496	181.915	0.465264	27.445	12.3595	0.396576	1.62821	0.013392	0.173664	0.733104	0.790128	0.024624	0.80136	0.07992	0.088992	0.017712	0.099792	0.001296	0.003024	0.09936	0.042336
[truncated: 67 more columns]

## Sheet: Table S2
Correlation analysis
metab1	metab2	pcor	pval	adj pval
Leukocyte Count	Neutrophil Count	0.756227	4.35551e-18	2.3302e-16
Neutrophil Count	Leukocyte Count	0.756227	4.35551e-18	2.3302e-16
Perineural invasion (Pn)	TNM stage	0.528857	1.41214e-05	0.000207654
TNM stage	Perineural invasion (Pn)	0.528857	1.41214e-05	0.000207654
Albumin (preop)	Total Protein (preop)	0.498404	1.24199e-08	3.32234e-07
Total Protein (preop)	Albumin (preop)	0.498404	1.24199e-08	3.32234e-07
Perineural invasion (Pn)	Vascular invasion (V)	0.489903	0.000130103	0.00126554
Vascular invasion (V)	Perineural invasion (Pn)	0.489903	0.000130103	0.00126554
TNM stage	Tumor Size	0.45016	1.74662e-05	0.000207654
Tumor Size	TNM stage	0.45016	1.74662e-05	0.000207654
Sex	Smoking	0.436527	0.000651101	0.00348339
Smoking	Sex	0.436527	0.000651101	0.00348339
C26	Albumin (preop)	0.376759	1.60556e-05	0.000207654
Perineural invasion (Pn)	Tumor Size	0.376311	0.000631574	0.00348339
Tumor Size	Perineural invasion (Pn)	0.376311	0.000631574	0.00348339
C16:1-OH	Gastric Ulcer	0.363693	0.000690441	0.00351796
TNM stage	Vascular invasion (V)	0.359499	0.0031622	0.00914475
Vascular invasion (V)	TNM stage	0.359499	0.0031622	0.00914475
TNM stage	Tumor Recurrence at 6 Months	0.354457	0.00361285	0.0092353
Tumor Recurrence at 6 Months	TNM stage	0.354457	0.00361285	0.0092353
C18	Histopathological Diagnosis	0.34635	0.000499885	0.00334298
C2	Histopathological Diagnosis	0.329538	0.000883923	0.00411216
Albumin (preop)	Hemoglobin	0.327365	0.000198427	0.00163321
Hemoglobin	Albumin (preop)	0.327365	0.000198427	0.00163321
One year survival	Tumor Differentiation	0.320109	0.0082841	0.0115741
Tumor Differentiation	One year survival	0.320109	0.0082841	0.0115741
Leukocyte Count	Lymphocyte Count	0.31018	0.000379367	0.00270615
Lymphocyte Count	Leukocyte Count	0.31018	0.000379367	0.00270615
C4-OH	Gastric Ulcer	0.307177	0.00362507	0.0092353
Alcohol Consumption	Perineural invasion (Pn)	0.30339	0.0178098	0.0196459
Perineural invasion (Pn)	Alcohol Consumption	0.30339	0.0178098	0.0196459
Glu	Histopathological Diagnosis	0.300186	0.00245428	0.00807061
C18:1	Histopathological Diagnosis	0.299598	0.00250917	0.00807061
C16-OH	Dysplasia	0.299418	0.00653843	0.0115741
C24	Histopathological Diagnosis	0.299089	0.00256449	0.00807061
Cit	Alcohol Consumption	0.293602	0.00533477	0.0112953
C14	Histopathological Diagnosis	0.291244	0.00354216	0.0092353
Tumor Size	Vascular invasion (V)	0.291194	0.00817758	0.0115741
Vascular invasion (V)	Tumor Size	0.291194	0.00817758	0.0115741
Neutrophil Count	Tumor Size	0.289573	0.00145225	0.00589034
Tumor Size	Neutrophil Count	0.289573	0.00145225	0.00589034
C18-OH	Dysplasia	0.283557	0.0106069	0.0128971
C14-DC	Histopathological Diagnosis	0.282687	0.0186038	0.0203123
C16	Histopathological Diagnosis	0.281956	0.00450099	0.0105399
C14:1	Histopathological Diagnosis	0.280915	0.00460032	0.0105399
C16:1-OH	Dysplasia	0.280489	0.00886986	0.0115741
C16:1	Histopathological Diagnosis	0.277194	0.00552074	0.0112953
Albumin (preop)	Atrophic Gastritis	0.276924	0.00877832	0.0115741
Atrophic Gastritis	Albumin (preop)	0.276924	0.00877832	0.0115741
Gly	Alcohol Consumption	0.276281	0.0087487	0.0115741
C4/C3	Dysplasia	0.275616	0.00898103	0.011578
Dysplasia	Tumor Recurrence at 6 Months	0.275153	0.0316332	0.0331838
Tumor Recurrence at 6 Months	Dysplasia	0.275153	0.0316332	0.0331838
One year survival	Sex	0.273267	0.0328199	0.0334687
Sex	One year survival	0.273267	0.0328199	0.0334687
C18:2	Histopathological Diagnosis	0.271122	0.00627698	0.0115741
C3-DC	Histopathological Diagnosis	0.269929	0.00653679	0.0115741
C18-OH	Lymphocyte Count	0.265068	0.00385747	0.00952983
C20	Gastric Ulcer	0.262412	0.0129061	0.014691
C5-OH	TNM stage	-0.260494	0.00971075	0.012082
C14-DC	Sex	-0.262374	0.0407556	0.0407556
C14:2	Sex	-0.262926	0.0132055	0.0148736
C5-OH	Perineural invasion (Pn)	-0.264246	0.0125078	0.0145471
C3	TNM stage	-0.268893	0.00737679	0.0115741
Environment	Perineural invasion (Pn)	-0.272743	0.0331559	0.0334687
Perineural invasion (Pn)	Environment	-0.272743	0.0331559	0.0334687
C16-OH	Sex	-0.275534	0.0123302	0.0144982
Thr	C-Reactive Protein (preop)	-0.278072	0.00142645	0.00589034
C5:1	TNM stage	-0.279579	0.00584953	0.0115741
C5DC	Perineural invasion (Pn)	-0.279982	0.00793471	0.0115741
C2	Sex	-0.281746	0.00751962	0.0115741
C6	Sex	-0.28401	0.00718078	0.0115741
Neoadjuvant Chemotherapy	Tumor Size	-0.296744	0.00703785	0.0115741
Tumor Size	Neoadjuvant Chemotherapy	-0.296744	0.00703785	0.0115741
C14-DC	Smoking	-0.296781	0.0206505	0.0220961
C16:1	Sex	-0.29777	0.00506919	0.0110694
Histopathological Diagnosis	Tumor Differentiation	-0.299075	0.0086466	0.0115741
Tumor Differentiation	Histopathological Diagnosis	-0.299075	0.0086466	0.0115741
C8:1	Smoking	-0.299234	0.00462969	0.0105399
C3-DC	Perineural invasion (Pn)	-0.304519	0.00391881	0.00952983
C4-DC	TNM stage	-0.304906	0.00245309	0.00807061
Gastric Ulcer	Tumor Differentiation	-0.306249	0.0115385	0.013718
Tumor Differentiation	Gastric Ulcer	-0.306249	0.0115385	0.013718
Beta Oxydation	Sex	-0.307855	0.00348527	0.0092353
H. pylori infection	Tumor Differentiation	-0.314502	0.0094862	0.0119415
Tumor Differentiation	H. pylori infection	-0.314502	0.0094862	0.0119415
C14-OH	Sex	-0.318176	0.0030917	0.00914475
TNM stage	Tumor Differentiation	-0.319619	0.00559488	0.0112953
Tumor Differentiation	TNM stage	-0.319619	0.00559488	0.0112953
Age	Sex	-0.327735	0.00210758	0.00777625
Sex	Age	-0.327735	0.00210758	0.00777625
Perineural invasion (Pn)	Tumor Differentiation	-0.327869	0.00684541	0.0115741
Tumor Differentiation	Perineural invasion (Pn)	-0.327869	0.00684541	0.0115741
Alcohol Consumption	Dysplasia	-0.335263	0.00883207	0.0115741
Dysplasia	Alcohol Consumption	-0.335263	0.00883207	0.0115741
C5DC	TNM stage	-0.337137	0.000786053	0.00382307
Alcohol Consumption	Environment	-0.339367	0.00803634	0.0115741
Environment	Alcohol Consumption	-0.339367	0.00803634	0.0115741
One year survival	Tumor Recurrence at 6 Months	-0.339479	0.00801555	0.0115741
Tumor Recurrence at 6 Months	One year survival	-0.339479	0.00801555	0.0115741

## Sheet: Table S3
Significantly modified metabolites in gastric cancer vs. control comparison
T-test (non-parametric): p-value threshold - 0.05
Fold change color coding	FC<0.833	FC>1.2
	FC	log2(FC)	raw.pval	p.adjusted	-LOG10(p)
Tryptophan	0.72044	-0.47305	4.9178e-09	5.508e-07	8.3082
Histidine	0.86474	-0.20967	1.3068e-05	0.00068375	4.8838
Arginine	0.75975	-0.3964	1.9546e-05	0.00068375	4.7089
Methionine	0.78919	-0.34156	2.8721e-05	0.00068375	4.5418
Aromatic AA sum	0.83256	-0.26437	3.722e-05	0.00068375	4.4292
C4-OH	2.286	1.1928	3.8279e-05	0.00068375	4.417
ESS AA sum	0.84943	-0.23543	4.2734e-05	0.00068375	4.3692
Ornithine	0.88331	-0.17901	5.0459e-05	0.00070643	4.2971
Tyrosine	0.819	-0.28806	8.1662e-05	0.0010162	4.088
C6DC	1.6514	0.72373	0.00010015	0.0010334	3.9994
NOS activity	1.2999	0.37839	0.00010149	0.0010334	3.9936
Glutaminase activity	1.011	0.015713	0.00021555	0.0020118	3.6665
BCAA sum	0.85498	-0.22604	0.0008451	0.0072809	3.0731
Valine	0.86502	-0.20919	0.0010699	0.0085591	2.9707
Leucine	0.84295	-0.24648	0.0013705	0.0093929	2.8631
Ketogenic AA sum	0.84362	-0.24534	0.0014034	0.0093929	2.8528
Serine	0.85354	-0.22848	0.0014257	0.0093929	2.846
Aspartic acid	1.0577	0.08094	0.0020231	0.012583	2.694
AA Sum	0.92147	-0.11799	0.0021346	0.012583	2.6707
Threonine	0.87647	-0.19022	0.002801	0.015686	2.5527
C16:1-OH	1.4511	0.53716	0.0032709	0.017264	2.4853
Phe/Tyr	1.1132	0.15472	0.0036521	0.017264	2.4375
C3/C16	0.84328	-0.24592	0.0036793	0.017264	2.4342
C8DC	1.7758	0.82847	0.0036993	0.017264	2.4319
C5/C2	0.85059	-0.23347	0.0044787	0.019535	2.3488
C14:1/C12:1	1.1361	0.18406	0.0045349	0.019535	2.3434
C18:1	1.2729	0.3481	0.0069003	0.027989	2.1611
Alanine	0.89055	-0.16723	0.0069973	0.027989	2.1551
Glucogenic AA sum	0.93377	-0.098868	0.0076978	0.029694	2.1136
C16-DC	1.2893	0.3666	0.0079537	0.029694	2.0994
GABR	0.85965	-0.21817	0.0082358	0.029755	2.0843
C26/C22	1.2029	0.26649	0.0097306	0.034057	2.0119
C10:2	0.8439	-0.24485	0.01045	0.035468	1.9809
C16	1.1576	0.21111	0.010876	0.035826	1.9635
NESS/ESS	1.1448	0.19515	0.01355	0.042928	1.8681
C3/C2	0.83568	-0.25897	0.013798	0.042928	1.8602
Phenylalanine	0.90563	-0.143	0.01462	0.044255	1.8351
C16:1	1.2625	0.33632	0.015941	0.046984	1.7975
Orn Synthesis	1.1955	0.25759	0.016574	0.047596	1.7806
C5	0.904	-0.1456	0.019687	0.055123	1.7058
Beta Oxydation	1.2842	0.36085	0.024153	0.065979	1.617
NESS AA sum	0.95049	-0.073255	0.02654	0.070764	1.5761
MetHis Synthesis	1.1814	0.24054	0.027168	0.070764	1.5659
C3	0.91321	-0.13098	0.029808	0.075876	1.5257
Glutamine	1.0278	0.039606	0.035159	0.087346	1.454
C10DC	1.1059	0.14526	0.035874	0.087346	1.4452
C14-OH	1.2193	0.28605	0.040204	0.094282	1.3957
C4/C3	1.2183	0.28488	0.040406	0.094282	1.3935

## Sheet: TableS4
Significantly modified metabolites in intestinal type gastric cancer vs. control comparison
T-test (non-parametric): p-value threshold - 0.05
Fold change color coding	FC<0.833	FC>1.2
	FC	log2(FC)	raw.pval	p.adjusted	-LOG10(p)
Tryptophan	0.74	-0.43	6.04e-06	0.001343	5.22
Ornithine	0.87	-0.2	4.68e-05	0.0032454	4.33
ESS AA sum	0.83	-0.27	5.59e-05	0.0043583	4.25
Histidine	0.85	-0.23	0.000113	0.0032454	3.95
Methionine	0.78	-0.37	0.000196	0.0069495	3.71
Aromatic AA sum	0.82	-0.29	0.000243	0.0043583	3.61
Serine	0.81	-0.3	0.000383	0.0032454	3.42
Tyrosine	0.81	-0.31	0.000415	0.0069495	3.38
NESS/ESS	1.24	0.31	0.000712	0.039074	3.15
BCAA sum	0.84	-0.26	0.000902	0.017418	3.04
Leucine	0.82	-0.28	0.000948	0.022763	3.02
C10:2	0.8	-0.33	0.00095	0.059415	3.02
Ketogenic AA sum	0.82	-0.28	0.00096	0.022763	3.02
Valine	0.85	-0.24	0.00111	0.017418	2.95
NOS activity	1.26	0.34	0.00243	0.029297	2.61
C6DC	1.69	0.76	0.00257	0.022625	2.59
C24&C18:1-DC	0.83	-0.27	0.00464	0.035582	2.33
Threonine	0.85	-0.23	0.00613	0.03248	2.21
Arginine	0.8	-0.31	0.00804	0.020284	2.1
C4-OH	1.94	0.95	0.0119	0.072628	1.93
C5	0.92	-0.12	0.0132	0.16694	1.88
Glutaminase activity	1.21	0.27	0.0138	0.69833	1.86
C3	0.91	-0.13	0.0154	0.18195	1.81
Phenylalanine	0.89	-0.17	0.0163	0.082239	1.79
C3/C16	0.85	-0.23	0.0173	0.14459	1.76
C26/C22	1.25	0.32	0.0208	0.23563	1.68
Lysine	1.23	0.3	0.0212	0.11187	1.67
Phe/Tyr	1.12	0.16	0.0252	0.12198	1.6
Alanine	0.87	-0.19	0.0283	0.059415	1.55
AA Sum	0.94	-0.08	0.0293	0.30404	1.53
C0	0.89	-0.16	0.0306	0.11572	1.51
MetHis Synthesis	1.24	0.31	0.0337	0.15606	1.47
C4/C3	1.29	0.37	0.0367	0.20486	1.44
C8DC	1.77	0.82	0.0369	0.059415	1.43
C8/C10	1.08	0.11	0.0376	0.11187	1.42
C5/C2	0.95	-0.08	0.0406	0.30872	1.39
Cit Synthesis	1.17	0.23	0.0413	0.1603	1.38

## Sheet: TableS5
Significantly modified metabolites in diffuse type gastric cancer vs. control comparison
T-test (non-parametric): p-value threshold - 0.05
Fold change color coding	FC<0.833	FC>1.2
	FC	log2(FC)	raw.pval	p.adjusted	-LOG10(p)
Phe/Tyr	1.19	0.25	0.00317	0.24273	2.5
C3DC/C10	1.3	0.38	0.00607	0.24273	2.22
Tryptophan	0.77	-0.37	0.0159	0.47244	1.8
C5DC/C8	1.57	0.65	0.0164	0.47244	1.78
C8/C2	0.67	-0.59	0.0193	0.47244	1.71
Arginine	0.81	-0.31	0.0399	0.47719	1.4
C5-OH/C8	1.62	0.7	0.0443	0.62182	1.35
C4-OH	1.26	0.34	0.0491	0.67251	1.31

## Sheet: TableS6
Significantly modified metabolites in indeterminate type gastric cancer vs. control comparison
T-test (non-parametric): p-value threshold - 0.05
Fold change color coding	FC<0.833	FC>1.2
	FC	log2(FC)	raw.pval	p.value	-LOG10(p)
C16	1.57	0.65	1.88e-07	5.4565e-06	6.73
Tryptophan	0.62	-0.68	4.85e-07	0.00029215	6.31
C18:1	1.89	0.92	2.09e-06	0.00021275	5.68
C3/C16	0.47	-1.1	2.56e-06	0.0004154	5.59
Arginine	0.62	-0.7	7.31e-06	0.0004154	5.14
C4-OH	3.96	1.99	1.06e-05	0.0013494	4.97
C14	1.58	0.66	1.57e-05	0.00010769	4.8
C5/C2	0.49	-1.04	1.85e-05	0.00062817	4.73
C14:1	1.97	0.98	1.94e-05	0.00021275	4.71
C14:1/C4	2.21	1.14	2.21e-05	0.0004154	4.66
C16:1	1.89	0.92	2.85e-05	0.00045666	4.55
C18	1.36	0.44	2.92e-05	0.00021275	4.54
Beta Oxydation	1.75	0.8	2.93e-05	0.002864	4.53
NOS activity	1.56	0.64	2.93e-05	0.0004154	4.53
C3/C2	0.49	-1.03	3.15e-05	0.0013494	4.5
C2	1.52	0.6	5.6e-05	0.00067994	4.25
C16:1-OH	2.32	1.21	7.11e-05	0.0044953	4.15
C18:2	1.68	0.75	7.3e-05	0.0013494	4.14
Glutaminase activity	0.61	-0.72	9.53e-05	0.0029823	4.02
C14:1/C12:1	1.34	0.42	0.000118	0.0014479	3.93
C8DC	2.38	1.25	0.00017	0.0058953	3.77
C6DC	1.81	0.86	0.000183	0.0023048	3.74
C16-OH	1.65	0.72	0.000219	0.003853	3.66
C14-OH	1.58	0.66	0.000237	0.0014479	3.63
Methionine	0.73	-0.46	0.00036	0.00021275	3.44
Aspartic acid	0.67	-0.58	0.000384	0.0064182	3.42
GABR	0.71	-0.48	0.000448	0.00504	3.35
C16-DC	1.51	0.59	0.000519	0.0041558	3.28
C4/C2	0.6	-0.74	0.000753	0.0038694	3.12
Orn Synthesis	1.45	0.54	0.00104	0.0069892	2.98
C14:2	1.56	0.64	0.0011	0.00090512	2.96
C3DC	1.46	0.54	0.00158	0.0027037	2.8
Histidine	0.85	-0.24	0.00172	0.0048826	2.77
C10DC	1.23	0.29	0.00176	0.012286	2.75
AA Sum	0.84	-0.25	0.00189	0.007029	2.72
C18:1-OH	1.43	0.52	0.00203	0.0031843	2.69
Glucogenic AA sum	0.84	-0.25	0.00348	0.010931	2.46
C14:1/C2	1.38	0.47	0.00383	0.0053281	2.42
C18-OH	1.34	0.43	0.00474	0.007506	2.32
Threonine	0.81	-0.31	0.00482	0.034642	2.32
Aromatic AA sum	0.82	-0.29	0.00482	0.00504	2.32
C12:1	1.43	0.51	0.00491	0.003853	2.31
C8:1	1.18	0.23	0.00597	0.0029823	2.22
Glutamic acid	1.31	0.39	0.00597	0.0063021	2.22
C12	1.48	0.56	0.00629	0.0026259	2.2
C18-DC	1.3	0.38	0.00723	0.0069892	2.14
C12-DC	1.38	0.47	0.00727	0.028996	2.14
NESS AA sum	0.84	-0.25	0.00762	0.023014	2.12
C3	0.75	-0.41	0.00873	0.037504	2.06
Phenylalanine	0.85	-0.23	0.011	0.0079366	1.96
C5	0.74	-0.44	0.0118	0.017306	1.93
ESS AA sum	0.84	-0.25	0.0118	0.0080451	1.93
Ornithine	0.87	-0.19	0.0126	0.037565	1.9
Tyrosine	0.82	-0.29	0.0132	0.0091261	1.88
C5DC/C16	0.77	-0.38	0.0148	0.030918	1.83
C14:1/C16	1.29	0.36	0.0155	0.028255	1.81
Valine	0.84	-0.25	0.0168	0.027883	1.78
C20	1.26	0.33	0.0175	0.037866	1.76
C4/C3	1.26	0.34	0.0307	0.043119	1.51
C26/C22	1.28	0.35	0.0364	0.079645	1.44
C18:2-OH	1.4	0.48	0.0409	0.093068	1.39
C5-OH/C8	0.67	-0.58	0.0494	0.065865	1.31
BCAA sum	0.85	-0.24	0.0494	0.041982	1.31

## Sheet: TableS7
Significantly modified metabolites induced by chemotherapy
T-test (non-parametric): p-value threshold - 0.05
Fold change color coding	FC<0.833	FC>1.2
	FC	log2(FC)	raw.pval	p.adjusted	-LOG10(p)
C14:1/C16	0.71412	-0.48577	0.010819	0.56361	1.9658
Glutamine	1.212	0.27741	0.014608	0.56361	1.8354
C16-OH/C16	0.83024	-0.26839	0.026686	0.56361	1.5737
C18:1-OH	0.79694	-0.32746	0.028805	0.56361	1.5405

## Sheet: TableS8
Sensitivity analysis regarding impact on treatment on GC specific metabolites
	GC vs C comparison			GCn vs C comparison				Sensitivity analysis
	number of observations			number of observations				Cohens_d
	N_C	N_GC	p-value	N_C	N_GCn	p-value		GC vs C	GCn vs C		Effect direction	% change
Tryptophan	70	62	4.92e-09	70	27	6.626e-08		-1.24882	-1.68112		decrease	-34.6164
Arginine	70	62	1.95e-05	70	27	0.0059088		-0.891735	-0.808384		increase	9.34706
Methionine	70	62	2.87e-05	70	27	0.00011359		-0.767711	-0.834909		decrease	-8.75296
Aromatic AA sum	70	62	3.72e-05	70	27	9.6279e-05		-0.822288	-0.958778		decrease	-16.5988
C4-OH	70	62	3.83e-05	70	27	2.0214e-05		0.764541	1.15496		increase	51.066
Tyrosine	70	62	8.17e-05	70	27	0.00018486		-0.781322	-0.90677		decrease	-16.0559
C6DC	70	62	0.00010015	70	27	0.00015169		0.753515	1.08818		increase	44.4141
NOS activity	70	62	0.00010149	70	27	0.064709		0.656125	0.454093		decrease	-30.7917
C16:1-OH	70	62	0.0032709	70	27	0.0057447		0.564338	0.6422		increase	13.7972
C8DC	70	62	0.0036993	70	27	0.010807		0.645796	0.827814		increase	28.1851
C18:1	70	62	0.0069003	70	27	0.030981		0.47528	0.607733		increase	27.8683
C16-DC	70	62	0.0079537	70	27	0.013008		0.482033	0.590311		increase	22.4628
C26/C22	70	62	0.0097306	70	27	0.23513		0.402944	0.230324		decrease	-42.8398
C16:1	70	62	0.015941	70	27	0.012423		0.430246	0.652339		increase	51.6202
Beta Oxydation	70	62	0.024153	70	27	0.019795		0.450333	0.581623		increase	29.1539
C14-OH	70	62	0.040204	70	27	0.0074891		0.333784	0.676456		increase	102.663
C4/C3	70	62	0.040406	70	27	0.064699		0.368108	0.513283		increase	39.438
Aspartic acid	70	62	0.0020231	70	27	0.0030161		-0.29479	-0.312212		decrease	-5.90995
MetHis Synthesis	70	62	0.027168	70	27	0.0070936		0.396301	0.696615		increase	75.7794
C5/C2	70	62	0.0044787	70	27	0.0097848		-0.504825	-0.694796		decrease	-37.6311
ASA	70	62	0.052358	70	27	0.013314		0.423092	0.789306		increase	86.5566
Glutaminase activity	70	62	0.00021555	70	27	0.01332		-0.373435	-0.187162		increase	49.8811
C18:1-OH	70	62	0.23109	70	27	0.019917		0.243173	0.578745		increase	137.997
C3/C2	70	62	0.013798	70	27	0.021998		-0.475886	-0.576714		decrease	-21.1876
C18:2-OH	70	62	0.079474	70	27	0.022153		0.37721	0.625818		increase	65.9071
C18-OH	70	62	0.098979	70	27	0.031339		0.274901	0.450389		increase	63.8371
C2	70	62	0.19614	70	27	0.04051		0.258066	0.596193		increase	131.023
C16-OH	70	62	0.055878	70	27	0.042269		0.303265	0.602356		increase	98.6237

## Sheet: TableS9
Significantly modified metabolites in untreated gastric cancer vs. control comparison
T-test (non-parametric): p-value threshold - 0.05
Fold change color coding	FC<0.833	FC>1.2
	FC	log2(FC)	raw.pval	p.adjusted	-LOG10(p)
Tryptophan	0.6671	-0.58403	6.626e-08	7.42e-06	7.1787
C4-OH	2.5124	1.3291	2.0214e-05	0.001132	4.6943
Aromatic AA sum	0.81362	-0.29757	9.6279e-05	0.0028315	4.0165
Methionine	0.77759	-0.36292	0.00011359	0.0028315	3.9447
Histidine	0.83518	-0.25985	0.0001295	0.0028315	3.8877
C6DC	2.0874	1.0617	0.00015169	0.0028315	3.8191
Tyrosine	0.79951	-0.32282	0.00018486	0.0029578	3.7331
ESS AA sum	0.84553	-0.24207	0.00077803	0.010892	3.109
Ornithine	0.88274	-0.17994	0.0012653	0.015746	2.8978
Aspartic acid	1.2082	0.27286	0.0030161	0.033781	2.5205
Phe/Tyr	1.1222	0.16636	0.0046647	0.047271	2.3312
AA Sum	0.92387	-0.11424	0.0055557	0.047271	2.2553
C16:1-OH	1.3308	0.41225	0.0057447	0.047271	2.2407
Arginine	0.7871	-0.34539	0.0059088	0.047271	2.2285
MetHis Synthesis	1.3415	0.4238	0.0070936	0.052424	2.1491
C14-OH	1.4046	0.49014	0.0074891	0.052424	2.1256
Leucine	0.83822	-0.2546	0.0090031	0.052734	2.0456
Ketogenic AA sum	0.83892	-0.25339	0.0092175	0.052734	2.0354
BCAA sum	0.85677	-0.22302	0.0095469	0.052734	2.0201
C5/C2	0.77008	-0.37693	0.0097848	0.052734	2.0095
Threonine	0.85762	-0.22158	0.0098877	0.052734	2.0049
C8DC	1.9881	0.99138	0.010807	0.055016	1.9663
C16:1	1.4071	0.4927	0.012423	0.057379	1.9058
C16-DC	1.3672	0.45117	0.013008	0.057379	1.8858
ASA	1.3677	0.45178	0.013314	0.057379	1.8757
Glutaminase activity	1.2813	0.35759	0.01332	0.057379	1.8755
Glucogenic AA sum	0.93796	-0.092395	0.015233	0.063187	1.8172
Beta Oxydation	1.3318	0.4134	0.019795	0.076921	1.7034
C18:1-OH	1.2613	0.33495	0.019917	0.076921	1.7008
C3/C2	0.79776	-0.32597	0.021998	0.080037	1.6576
C18:2-OH	1.2895	0.36679	0.022153	0.080037	1.6546
Valine	0.87227	-0.19716	0.023216	0.081257	1.6342
Alanine	0.8675	-0.20506	0.02396	0.081317	1.6205
C18:1	1.3009	0.37953	0.030981	0.10029	1.5089
C18-OH	1.2081	0.2727	0.031339	0.10029	1.5039
NESS AA sum	0.95543	-0.065775	0.036012	0.11204	1.4435
C2	1.3083	0.38773	0.04051	0.12263	1.3924
C16-OH	1.28	0.35615	0.042269	0.12458	1.374
Phenylalanine	0.91498	-0.12818	0.046351	0.13311	1.3339

[truncated: 4 more sheets: TableS10, Table S11, TableS12, TableS13]
